# Supplementary material for: Plant Immune System Activation Upon Citrus Leprosis Virus C Infection Is Mimicked by the Ectopic Expression of the P61 Viral Protein
Source: Front Plant Sci. 2020 Aug 7;11:1188. doi: 10.3389/fpls.2020.01188 (PMC7427430; doi:10.3389/fpls.2020.01188)
Supplement: Supplementary file 4 [file Table_2.xlsx]

## Sheet: Planilha1
Supplementary Table 2. Total differentially expressed genes (DEGs) in Arabidopsis thaliana plants infested with CiLV-C viruliferous Brevipalpus yothersi mites at 6 hours after infestation (hai), 2 days after infestation (dai) and 6 dai. FC: fold-change, FDR: False Discovery Rate-corrected p-values. Gene symbols and descriptions were retrieved from ThaleMine (https://apps.araport.org/thalemine)
TAIR Locus	6 hai		2 dai		6 dai		Gene symbol	Gene description
	log2FC	FDR	log2FC	FDR	log2FC	FDR
AT1G01010	0.187504	0.999892	-0.159347	0.994477	0.729345	7.49903e-11	NAC001	NAC domain containing protein 1
AT1G01070	0.543676	0.999892	-0.0780023	0.999183	0.584486	0.00428921	UMAMIT28	nodulin MtN21 /EamA-like transporter family protein
AT1G01080	-0.114233	0.999892	-0.0262629	0.999183	-0.633916	4.02636e-11	AT1G01080	RNA-binding (RRM/RBD/RNP motifs) family protein
AT1G01120	-0.0475903	0.999892	1.79327	3.26602e-05	-1.00544	0.000816552	KCS1	3-ketoacyl-CoA synthase 1
AT1G01240	0.156753	0.999892	0.113465	0.999183	0.604793	0.000111497	AT1G01240	transmembrane protein
AT1G01340	0.219626	0.999892	-0.00798477	0.999183	0.786497	8.9804e-05	CNGC10	cyclic nucleotide gated channel 10
AT1G01390	-0.295788	0.999892	-0.0758086	0.999183	-0.643271	0.000999909	AT1G01390	UDP-Glycosyltransferase superfamily protein
AT1G01560	0.342119	0.999892	0.183628	0.999183	1.57376	4.84601e-09	MPK11	MAP kinase 11
AT1G01580	0.0960594	0.999892	0.149092	0.999183	-0.807157	0.0461852	FRO2	ferric reduction oxidase 2
AT1G01610	-0.191299	0.999892	0.345733	0.923786	-1.07998	2.32025e-05	GPAT4	glycerol-3-phosphate acyltransferase 4
AT1G01680	0.288547	0.999892	0.585617	0.222064	2.80182	7.87081e-61	PUB54	plant U-box 54
AT1G01730	0.110602	0.999892	0.089269	0.999183	0.501529	0.000869039	AT1G01730	hypothetical protein
AT1G01740	-0.105785	0.999892	-0.111789	0.999183	-0.707514	1.59393e-05	BSK4	kinase with tetratricopeptide repeat domain-containing protein
AT1G01790	-0.110036	0.999892	0.0400501	0.999183	-0.558261	1.77069e-08	KEA1	K efflux antiporter 1
AT1G01970	-0.0902622	0.999892	-0.0415469	0.999183	-0.51586	2.13495e-06	AT1G01970	Tetratricopeptide repeat (TPR)-like superfamily protein
AT1G02110	-0.201881	0.999892	-0.237593	0.932895	-0.80665	3.29104e-05	AT1G02110	bZIP domain class transcription factor (DUF630 and DUF632)
AT1G02220	0.432739	0.999892	-0.0301053	0.999183	1.33352	5.16952e-05	NAC003	NAC domain containing protein 3
AT1G02230	-0.343854	0.999892	-0.26345	0.973249	1.21855	0.00167182	NAC004	NAC domain containing protein 4
AT1G02360	-0.0486031	0.999892	0.368351	0.882963	1.85706	7.80214e-25	AT1G02360	Chitinase family protein
AT1G02370	0.0761859	0.999892	-0.341646	0.811473	-0.671325	0.0096528	AT1G02370	Tetratricopeptide repeat (TPR)-like superfamily protein
AT1G02380	-0.0551167	0.999892	1.83238	0.000605139	0.00101243	0.998323	AT1G02380	transmembrane protein
AT1G02390	-0.152054	0.999892	0.381301	0.98063	0.624316	0.00716828	GPAT2	glycerol-3-phosphate acyltransferase 2
AT1G02440	0.3645	0.999892	-0.138366	0.999183	2.40552	0.00200005	ARFD1A	ADP-ribosylation factor D1A
AT1G02450	0.152281	0.999892	-0.732086	0.604492	2.70338	2.19881e-16	NIMIN1	NIM1-interacting 1
AT1G02520	0.08593	0.999892	-0.625391	0.891695	1.05295	0.000529468	ABCB11	P-glycoprotein 11
AT1G02580	-1.06467	0.999892	-0.145531	0.999183	1.81837	0.0273359	MEA	SET domain-containing protein
AT1G02620	-0.46978	0.999892	-0.515454	0.999183	1.44943	0.0236195	AT1G02620	Ras-related small GTP-binding family protein
AT1G02660	0.0558852	0.999892	0.410449	0.999183	0.844945	0.00886866	AT1G02660	alpha/beta-Hydrolases superfamily protein
AT1G02670	-0.0525757	0.999892	0.644664	0.807817	0.99506	0.0432693	AT1G02670	P-loop containing nucleoside triphosphate hydrolases superfamily protein
AT1G02940	-0.398744	0.999892	0.386704	0.999183	-1.39942	0.0310954	GSTF5	glutathione S-transferase (class phi) 5
AT1G03020	-0.507892	0.999892	0.00532142	0.999183	-0.614817	0.00371164	AT1G03020	Thioredoxin superfamily protein
AT1G03050	-1.07597	0.999892	1.01953	0	4.04396	0.000782032	AT1G03050	ENTH/ANTH/VHS superfamily protein
AT1G03060	0.0122589	0.999892	0.0486296	0.999183	0.555202	3.06016e-07	SPI	BEACH-DOMAIN HOMOLOG A1
AT1G03090	0.289401	0.999892	-0.191252	0.999183	1.01751	5.59245e-05	MCCA	methylcrotonyl-CoA carboxylase alpha chain
AT1G03210	0.053566	0.999892	-0.111316	0.973433	0.798148	3.49807e-10	AT1G03210	Phenazine biosynthesis PhzC/PhzF protein
AT1G03220	0.612999	0.999892	-0.280768	0.999183	1.25513	0.021425	AT1G03220	Eukaryotic aspartyl protease family protein
AT1G03270	0.08691	0.999892	-0.0734521	0.999183	-1.14658	0.000452023	AT1G03270	CBS domain protein with a domain protein (DUF21)
AT1G03290	0.115244	0.999892	0.00265033	0.999183	0.821005	2.16408e-15	AT1G03290	ELKS/Rab6-interacting/CAST family protein
AT1G03300	-0.292974	0.999892	1.27478	0.000696304	-1.27705	3.39619e-06	ATDUF1	agenet domain protein (DOMAIN OF UNKNOWN FUNCTION 724 1)
AT1G03310	-0.163979	0.999892	-0.188073	0.895338	-0.90621	8.65719e-07	DBE1	debranching enzyme 1
AT1G03370	0.0638993	0.999892	-0.0393548	0.999183	0.629645	1.69917e-06	AT1G03370	C2 calcium/lipid-binding and GRAM domain containing protein
AT1G03400	0.149463	0.999892	0.0866174	0.999183	0.765893	9.2838e-18	AT1G03400	2-oxoglutarate (2OG) and Fe(II)-dependent oxygenase superfamily protein
AT1G03600	-0.000977234	0.999892	-0.0662663	0.999183	-0.533239	1.67548e-10	PSB27	photosystem II family protein
AT1G03630	-0.0586956	0.999892	0.0788605	0.999183	-0.624332	1.21561e-10	POR C	protochlorophyllide oxidoreductase C
AT1G03660	0.457446	0.999892	0.814864	0.967073	3.9675	1.58677e-16	AT1G03660	Ankyrin-repeat containing protein
AT1G03830	-0.0243509	0.999892	-0.27821	0.984123	-0.693442	0.0044099	AT1G03830	guanylate-binding family protein
AT1G03850	0.155752	0.999892	0.0631923	0.999183	1.16781	8.94208e-08	GRXS13	Glutaredoxin family protein
AT1G03870	-0.26954	0.999892	1.82131	0.000269491	-1.77064	0.000229883	FLA9	FASCICLIN-like arabinoogalactan 9
AT1G04040	-0.205647	0.999892	0.608694	0.376097	-1.2058	0.0119778	AT1G04040	HAD superfamily, subfamily IIIB acid phosphatase
AT1G04090	-0.19558	0.999892	-1.36582	0	3.52461	1.00066e-05	AT1G04090	vacuolar sorting-associated protein (DUF946)
AT1G04160	0.0165622	0.999892	0.160065	0.999183	-0.7506	0.0440616	XIB	myosin XI B
AT1G04180	-0.372061	0.999892	3.28336	0.000349761	0.929967	0.15548	YUC9	YUCCA 9
AT1G04200	0.131794	0.999892	0.190894	0.937322	0.645745	3.0585e-08	AT1G04200	dyggve-melchior-clausen syndrome protein
AT1G04240	-0.249885	0.999892	1.40401	0.00575743	-1.10141	0.0180289	SHY2	AUX/IAA transcriptional regulator family protein
AT1G04280	0.121542	0.999892	0.376007	0.376616	0.577277	0.000131833	AT1G04280	P-loop containing nucleoside triphosphate hydrolases superfamily protein
AT1G04900	-0.071885	0.999892	-0.0483437	0.999183	-0.508192	0.0115546	AT1G04900	NADH dehydrogenase ubiquinone complex I, assembly factor-like protein (DUF185)
AT1G04980	0.252424	0.999892	-0.00822842	0.999183	0.616992	8.32122e-05	PDIL2-2	PDI-like 2-2
AT1G05020	-0.609692	0.999892	-0.0433093	0.999183	1.48845	0.0356639	AT1G05020	ENTH/ANTH/VHS superfamily protein
AT1G05135	-0.204957	0.999892	-0.464066	0.958808	-0.782905	0.0134642	AT1G05135	pseudogene of expressed protein%2C isoform contains a non-consensus TG acceptor site at intron.
AT1G05170	0.0597607	0.999892	-0.188912	0.966136	0.552365	8.82034e-05	AT1G05170	Galactosyltransferase family protein
AT1G05300	0.0344216	0.999892	-0.751264	0.403288	-0.629061	0.00449219	ZIP5	zinc transporter 5 precursor
AT1G05310	-0.188125	0.999892	-0.0891516	0.999183	-1.02414	0.022564	AT1G05310	Pectin lyase-like superfamily protein
AT1G05340	0.130969	0.999892	-0.00794673	0.999183	1.29295	0.0310615	AT1G05340	cysteine-rich TM module stress tolerance protein
AT1G05385	-0.00113658	0.999892	0.0728692	0.999183	-0.577676	8.21555e-06	LPA19	photosystem II 11 kDa protein-like protein
AT1G05460	-0.101415	0.999892	-0.0579333	0.999183	-0.542384	0.00357483	SDE3	P-loop containing nucleoside triphosphate hydrolases superfamily protein
AT1G05490	-0.129338	0.999892	-0.0828949	0.999183	1.24549	0.0298581	chr31	chromatin remodeling 31
AT1G05540	0.0211647	0.999892	0.0518142	0.999183	-0.877537	0.00228208	AT1G05540	hypothetical protein (DUF295)
AT1G05570	-0.0193343	0.999892	0.100132	0.999183	0.74551	1.70652e-15	CALS1	callose synthase 1
AT1G05630	-0.0534392	0.999892	-0.184028	0.846449	0.574161	0.00229298	5PTASE13	Endonuclease/exonuclease/phosphatase family protein
AT1G05640	-0.000861406	0.999892	-0.302308	0.956711	0.715278	0.00666492	AT1G05640	Ankyrin repeat family protein
AT1G05700	0.923598	0.999892	-0.14707	0	2.3858	0.0454016	AT1G05700	Leucine-rich repeat transmembrane protein kinase protein
AT1G05880	0.395253	0.999892	1.77757	0.00847797	3.23825	3.96954e-11	ARI12	RING/U-box superfamily protein
AT1G06050	0.0298016	0.999892	0.131434	0.999183	0.520961	0.0452383	AT1G06050	ENHANCED DISEASE RESISTANCE-like protein (DUF1336)
AT1G06160	-0.401621	0.999892	-0.633408	0.639948	-1.36177	9.98472e-07	ORA59	octadecanoid-responsive AP2/ERF 59
AT1G06360	-1.15917	0.999892	0.173505	0	5.05351	0.0243508	AT1G06360	Fatty acid desaturase family protein
AT1G06550	-0.132801	0.999892	0.104962	0.999183	-0.79295	0.00419024	AT1G06550	ATP-dependent caseinolytic (Clp) protease/crotonase family protein
AT1G06570	0.22937	0.999892	-0.0680659	0.999183	0.692016	0.000125895	PDS1	4-hydroxyphenylpyruvate dioxygenase
AT1G07000	0.0961418	0.999892	0.299441	0.770782	1.40168	7.50947e-18	EXO70B2	exocyst subunit exo70 family protein B2
AT1G07020	-0.105892	0.999892	-0.0037056	0.999183	0.542991	0.00856555	AT1G07020	hypothetical protein
AT1G07040	0.232355	0.999892	0.0122047	0.999183	0.662112	0.00374265	AT1G07040	plant/protein
AT1G07050	-0.157863	0.999892	-0.321744	0.914045	-0.748402	6.1958e-05	AT1G07050	CCT motif family protein
AT1G07135	0.347508	0.999892	0.791709	0.00139372	0.642734	0.029338	AT1G07135	glycine-rich protein
AT1G07180	-0.205362	0.999892	-0.0281278	0.999183	-0.669058	6.49073e-05	NDA1	alternative NAD(P)H dehydrogenase 1
AT1G07260	-0.207005	0.999892	-0.357605	0.999183	-1.96995	1.15456e-07	UGT71C3	UDP-glucosyl transferase 71C3
AT1G07320	-0.0538279	0.999892	-0.00882585	0.999183	-0.633044	7.83015e-10	RPL4	ribosomal protein L4
AT1G07440	-0.146739	0.999892	0.127851	0.967073	-0.570368	3.60354e-05	AT1G07440	NAD(P)-binding Rossmann-fold superfamily protein
AT1G07520	0.103875	0.999892	0.35121	0.142792	0.530886	5.20804e-05	AT1G07520	GRAS family transcription factor
AT1G07615	-0.0916586	0.999892	0.152748	0.999183	-0.641433	0.000648314	AT1G07615	GTP-binding protein Obg/CgtA
AT1G07650	-0.0421376	0.999892	0.151847	0.870573	0.681134	1.01419e-12	AT1G07650	Leucine-rich repeat transmembrane protein kinase
AT1G07780	-0.0846902	0.999892	-0.235865	0.923577	-0.688934	0.000165188	PAI1	phosphoribosylanthranilate isomerase 1
AT1G07790	0.221327	0.999892	-0.01317	0.999183	-0.552551	0.00871796	HTB1	Histone superfamily protein
AT1G07880	-0.1068	0.999892	0.0101056	0.999183	-1.0529	0.0378095	ATMPK13	Protein kinase superfamily protein
AT1G07900	-0.17814	0.999892	-0.21094	0.999183	0.636637	0.0239023	LBD1	LOB domain-containing protein 1
AT1G08050	0.33877	0.999892	0.253593	0.697671	1.87539	1.89582e-54	AT1G08050	Zinc finger (C3HC4-type RING finger) family protein
AT1G08280	-0.285364	0.999892	-0.324036	0.951866	-0.944691	0.000401304	AT1G08280	Glycosyltransferase family 29 (sialyltransferase) family protein
AT1G08450	0.0355933	0.999892	0.0556594	0.999183	1.32524	3.37858e-30	CRT3	calreticulin 3
AT1G08610	-0.38312	0.999892	-0.0587653	0.999183	-0.748662	0.00105297	AT1G08610	Pentatricopeptide repeat (PPR) superfamily protein
AT1G08650	0.059226	0.999892	-0.648497	0.00450263	-0.0701738	0.90873	PPCK1	phosphoenolpyruvate carboxylase kinase 1
AT1G08810	-0.071272	0.999892	-0.304793	0.697671	-0.629739	0.00703988	MYB60	myb domain protein 60
AT1G08830	-0.0438427	0.999892	0.36299	0.0235051	0.588557	1.97772e-06	CSD1	copper/zinc superoxide dismutase 1
AT1G08860	0.590429	0.999892	1.10434	0.576439	1.57697	0.000394887	BON3	Calcium-dependent phospholipid-binding Copine family protein
AT1G08930	0.186903	0.999892	0.929481	0.000900505	0.299742	0.157123	ERD6	Major facilitator superfamily protein
AT1G09080	0.0582792	0.999892	0.0343938	0.999183	2.80932	2.59241e-18	BIP3	Heat shock protein 70 (Hsp 70) family protein
AT1G09195	-0.0338125	0.999892	-0.0234248	0.999183	0.539543	2.30707e-07	AT1G09195	Ppx-GppA phosphatase
AT1G09210	0.154548	0.999892	-0.0920853	0.998635	0.632724	0.000224752	CRT1b	calreticulin 1b
AT1G09310	-0.172261	0.999892	0.00276036	0.999183	-1.56453	0.00804153	AT1G09310	plant/protein (Protein of unknown function, DUF538)
AT1G09340	-0.0453066	0.999892	0.0542802	0.999183	-0.682453	6.85115e-12	CRB	chloroplast RNA binding protein
AT1G09400	0.802865	0.999892	0.675981	0.98063	2.5323	3.9115e-07	AT1G09400	FMN-linked oxidoreductases superfamily protein
AT1G09430	0.152888	0.999892	0.0676588	0.999183	0.682741	7.28909e-08	ACLA-3	ATP-citrate lyase A-3
AT1G09440	-0.0626951	0.999892	0.198975	0.996188	-1.23292	0.00262393	AT1G09440	Protein kinase superfamily protein
AT1G09560	0.199211	0.999892	0.144894	0.999183	0.668456	0.00136069	GLP5	germin-like protein 5
AT1G09630	0.0157528	0.999892	-0.0527654	0.999183	0.50998	1.0034e-05	RAB11c	RAB GTPase 11C
AT1G09680	-0.193867	0.999892	-0.270039	0.858319	0.507069	0.00432595	AT1G09680	Pentatricopeptide repeat (PPR) superfamily protein
AT1G09710	-0.158783	0.999892	0.105775	0.999183	-0.567404	0.00181548	AT1G09710	Homeodomain-like superfamily protein
AT1G09750	-0.31239	0.999892	-0.101961	0.999183	-0.694798	0.00773068	AT1G09750	Eukaryotic aspartyl protease family protein
AT1G09800	0.116746	0.999892	-0.077143	0.999183	-0.652425	0.0313639	AT1G09800	Pseudouridine synthase family protein
AT1G09930	0.115582	0.999892	1.06951	0.582473	1.48699	0.00471422	OPT2	oligopeptide transporter 2
AT1G09932	0.448914	0.999892	0.437344	0.84682	1.65476	8.2028e-12	AT1G09932	Phosphoglycerate mutase family protein
AT1G09935	0.449202	0.999892	0.348105	0.999183	2.20963	0.00655076	AT1G09935	Phosphoglycerate mutase family protein
AT1G10020	-0.0760845	0.999892	1.84669	4.42245e-07	-0.667826	0.00891357	AT1G10020	formin-like protein (DUF1005)
AT1G10060	-0.133523	0.999892	-0.806715	0.00662021	-0.0315649	0.935239	BCAT-1	branched-chain amino acid transaminase 1
AT1G10070	0.669132	0.999892	0.0765339	0.999183	1.08052	0.000651606	BCAT-2	branched-chain amino acid transaminase 2
AT1G10120	-0.197184	0.999892	0.910213	0.000340884	-0.428782	0.0652307	AT1G10120	basic helix-loop-helix (bHLH) DNA-binding superfamily protein
AT1G10210	-0.0014578	0.999892	-0.0337625	0.999183	0.500316	0.00892616	MPK1	mitogen-activated protein kinase 1
AT1G10300	0.815652	0.999892	1.41223	0	3.5478	0.00588798	AT1G10300	Nucleolar GTP-binding protein
AT1G10340	0.11996	0.999892	0.573734	0.349169	2.33102	8.61298e-81	AT1G10340	Ankyrin repeat family protein
AT1G10380	-0.0359375	0.999892	-0.358522	0.97646	-0.980168	0.0101068	AT1G10380	Putative membrane lipoprotein
AT1G10410	0.0322558	0.999892	0.0160477	0.999183	0.687903	9.98472e-07	AT1G10410	CW14 protein (DUF1336)
AT1G10417	-0.478355	0.999892	-0.281545	0.999183	1.16874	0.0259453	AT1G10417	RUN/FYVE domain protein
AT1G10522	-0.114718	0.999892	-0.115783	0.989761	-0.802121	4.13852e-10	PRIN2	Serine/Threonine-kinase
AT1G10550	0.0352921	0.999892	5.50705	0.00547169	-3.04887	0.013833	XTH33	xyloglucan:xyloglucosyl transferase 33
AT1G10682	0.0665113	0.999892	-0.137268	0.999183	0.816018	0.0183952	AT1G10682
AT1G10690	-0.10406	0.999892	0.299377	0.903501	0.523491	0.00663548	AT1G10690	cyclin-dependent kinase inhibitor
AT1G10865	0.0683529	0.999892	0.169482	0.983251	0.508767	4.70651e-05	AT1G10865	cytochrome C oxidase assembly factor
AT1G10930	0.0741399	0.999892	-0.436528	0.321064	-0.504624	0.00708017	RECQ4A	DNA helicase (RECQl4A)
AT1G10970	-0.119731	0.999892	-0.483884	0.459389	-0.887134	0.00013996	ZIP4	zinc transporter
AT1G10990	-0.16328	0.999892	0.313925	0.998635	-0.787432	0.04528	AT1G10990	transmembrane protein
AT1G11070	-0.0786162	0.999892	-1.51491	0.646643	2.22827	0.0351864	AT1G11070	hydroxyproline-rich glycoprotein family protein
AT1G11080	-0.51566	0.999892	-0.271872	0.999183	2.0085	0.000563271	scpl31	serine carboxypeptidase-like 31
AT1G11130	-0.363671	0.999892	-0.0967353	0.999183	-1.27218	5.98986e-05	SUB	Leucine-rich repeat protein kinase family protein
AT1G11260	0.127981	0.999892	1.08898	0.376097	0.972509	4.15512e-08	STP1	sugar transporter 1
AT1G11290	-0.228049	0.999892	0.0167531	0.999183	-0.547039	0.000927656	CRR22	Pentatricopeptide repeat (PPR) superfamily protein
AT1G11300	-0.00315172	0.999892	0.161103	0.969753	0.583972	0.000546086	AT1G11300	G-type lectin S-receptor-like Serine/Threonine-kinase
AT1G11310	-0.00108923	0.999892	0.0659231	0.999183	0.833161	8.89146e-16	MLO2	Seven transmembrane MLO family protein
AT1G11320	0.0792913	0.999892	-0.627454	0.237893	0.645116	0.0238483	AT1G11320	GDSL esterase/lipase
AT1G11330	0.00452247	0.999892	-0.166446	0.877496	0.920933	1.37851e-20	AT1G11330	S-locus lectin protein kinase family protein
AT1G11350	-0.0649644	0.999892	-0.117425	0.999183	-0.739094	6.46203e-05	SD1-13	S-domain-1 13
AT1G11380	-0.213853	0.999892	1.25278	0.000512857	-0.916758	1.51921e-05	AT1G11380	PLAC8 family protein
AT1G11410	-0.10267	0.999892	-0.135978	0.972985	-0.727491	6.19294e-11	AT1G11410	S-locus lectin protein kinase family protein
AT1G11540	-1.24199	0.999892	2.04026	0	6.71845	8.50594e-13	AT1G11540	Sulfite exporter TauE/SafE family protein
AT1G11572	0.959216	0.999892	-0.0530529	0.999183	2.38157	0.0325328	AT1G11572	Plant thionin family protein
AT1G11700	-0.292831	0.999892	0.0370761	0.999183	-0.535642	1.14561e-05	AT1G11700	senescence regulator (Protein of unknown function, DUF584)
AT1G11720	0.0801818	0.999892	0.237028	0.70252	-0.729959	9.89054e-13	SS3	starch synthase 3
AT1G11840	0.0688143	0.999892	0.239442	0.922067	-0.594117	0.00195851	GLX1	glyoxalase/bleomycin resistance protein/dioxygenase superfamily protein
AT1G11860	-0.0654049	0.999892	-0.0521623	0.999183	-0.83918	1.03308e-11	AT1G11860	Glycine cleavage T-protein family
AT1G11905	0.109178	0.999892	0.15147	0.965509	0.526208	1.99757e-06	AT1G11905	B-cell receptor-associated protein 31-like protein
AT1G12020	-0.253402	0.999892	-0.205289	0.999183	-0.519566	0.0276204	AT1G12020	hypothetical protein
AT1G12110	0.0308116	0.999892	0.280134	0.776459	-0.618197	0.000888246	NRT1.1	nitrate transporter 1.1
AT1G12210	-0.143742	0.999892	-0.229386	0.805296	0.625936	4.27238e-06	RFL1	RPS5-like 1
AT1G12244	0.0426349	0.999892	0.11431	0.999183	-0.783901	4.38947e-05	AT1G12244	Polynucleotidyl transferase, ribonuclease H-like superfamily protein
AT1G12290	0.175041	0.999892	0.303559	0.628425	1.21782	1.15043e-11	AT1G12290	Disease resistance protein (CC-NBS-LRR class) family
AT1G12320	0.191128	0.999892	-0.0265027	0.999183	0.653869	0.0010041	AT1G12320	ankyrin repeat/KH domain protein (DUF1442)
AT1G12330	-0.0472591	0.999892	-0.123557	0.999183	-0.912647	0.0040696	AT1G12330	cyclin-dependent kinase-like protein
AT1G12360	0.0670198	0.999892	0.126133	0.935602	0.58343	6.073e-10	KEU	Sec1/munc18-like (SM) proteins superfamily
AT1G12370	0.0930075	0.999892	-0.0785037	0.999183	-0.663825	0.0224485	PHR1	photolyase 1
AT1G12500	-0.217194	0.999892	0.279121	0.953375	-0.882366	0.00445178	AT1G12500	Nucleotide-sugar transporter family protein
AT1G12550	-0.108032	0.999892	0.285598	0.770782	-0.516947	0.0425206	HPR3	D-isomer specific 2-hydroxyacid dehydrogenase family protein
AT1G12710	-0.251146	0.999892	0.772109	0.000115172	-0.522757	0.000654823	PP2-A12	phloem protein 2-A12
AT1G12780	0.185389	0.999892	-0.0759708	0.999183	0.502127	0.000699877	UGE1	UDP-D-glucose/UDP-D-galactose 4-epimerase 1
AT1G12860	-0.316252	0.999892	-0.265214	0.906354	-0.816199	0.000789747	SCRM2	basic helix-loop-helix (bHLH) DNA-binding superfamily protein
AT1G12900	-0.0582689	0.999892	-0.0760853	0.999183	-0.709067	1.16514e-15	GAPA-2	glyceraldehyde 3-phosphate dehydrogenase A subunit 2
AT1G12990	-0.0969556	0.999892	0.549751	0.140529	0.647635	5.71334e-05	AT1G12990	beta-1,4-N-acetylglucosaminyltransferase family protein
AT1G13180	-0.0784662	0.999892	0.233778	0.823548	0.524147	0.000179327	DIS1	Actin-like ATPase superfamily protein
AT1G13210	0.187744	0.999892	0.389273	0.0192449	0.52957	0.00619741	ACA.l	autoinhibited Ca2 /ATPase II
AT1G13260	-0.137617	0.999892	0.635197	0.0028164	0.51998	0.000141823	RAV1	related to ABI3/VP1 1
AT1G13280	0.0367907	0.999892	0.00935382	0.999183	-0.549316	0.0151477	AOC4	allene oxide cyclase 4
AT1G13310	1.74	0.999892	0.505974	0.999183	4.45786	1.95645e-26	AT1G13310	Endosomal targeting BRO1-like domain-containing protein
AT1G13340	0.427891	0.999892	0.392916	0.410878	0.895132	3.28457e-06	AT1G13340	Regulator of Vps4 activity in the MVB pathway protein
AT1G13380	0.00934888	0.999892	0.0187805	0.999183	-0.50907	0.00779103	AT1G13380	sodium/hydrogen exchanger (DUF1218)
AT1G13420	-0.389144	0.999892	0.661358	0.835657	3.99018	0.00338058	ST4B	sulfotransferase 4B
AT1G13470	0.070527	0.999892	0.058195	0.999183	1.51478	3.5641e-14	AT1G13470	hypothetical protein (DUF1262)
AT1G13480	0.144483	0.999892	0.119819	0.999183	2.51337	2.61347e-12	AT1G13480	hypothetical protein (DUF1262)
AT1G13520	1.28453	0.999892	0.747636	0.999183	1.21239	1.55553e-05	AT1G13520	hypothetical protein (DUF1262)
AT1G13530	-0.398719	0.999892	0.641774	0.920333	1.54191	0.000252818	AT1G13530	hypothetical protein (DUF1262)
AT1G13540	0.571516	0.999892	0.723554	0.767078	1.92575	1.24562e-07	AT1G13540	hypothetical protein (DUF1262)
AT1G13550	0.096504	0.999892	0.619303	0.85236	1.4348	1.83478e-07	AT1G13550	hypothetical protein (DUF1262)
AT1G13650	-0.0498968	0.999892	-0.147343	0.989761	-1.66329	2.61291e-05	AT1G13650	hypothetical protein
AT1G13700	-0.153695	0.999892	0.620214	0.958808	0.758545	4.96392e-05	PGL1	6-phosphogluconolactonase 1
AT1G13830	0.0523177	0.999892	0.236462	0.975322	0.631759	0.000461154	AT1G13830	Carbohydrate-binding X8 domain superfamily protein
AT1G13950	-0.0287509	0.999892	0.138426	0.980777	0.560518	2.49509e-07	ELF5A-1	eukaryotic elongation factor 5A-1
AT1G13990	0.239622	0.999892	0.0150613	0.999183	0.642162	0.00047562	AT1G13990	plant/protein
AT1G14010	0.220197	0.999892	0.0400812	0.999183	0.641491	2.55419e-07	AT1G14010	emp24/gp25L/p24 family/GOLD family protein
AT1G14030	-0.135707	0.999892	-0.0180272	0.999183	-0.65673	2.10369e-08	LSMT-L	Rubisco methyltransferase family protein
AT1G14080	1.69112	0.999892	-0.14256	0	2.28391	0.000138618	FUT6	fucosyltransferase 6
AT1G14150	-0.0418557	0.999892	0.0667289	0.999183	-0.597539	1.85189e-09	PnsL2	PsbQ-like 2
AT1G14200	-0.0565539	0.999892	-0.0715064	0.999183	0.870828	4.82527e-06	AT1G14200	RING/U-box superfamily protein
AT1G14260	-0.0679299	0.999892	-0.360202	0.999183	1.34955	0.0131449	AT1G14260	RING/FYVE/PHD zinc finger superfamily protein
AT1G14280	-0.236865	0.999892	0.645676	0.378439	-1.03427	0.000107188	PKS2	phytochrome kinase substrate 2
AT1G14330	-0.0811345	0.999892	0.579471	0.640337	0.906841	1.48452e-06	AT1G14330	Galactose oxidase/kelch repeat superfamily protein
AT1G14360	0.22206	0.999892	-0.0561389	0.999183	0.695126	4.94717e-05	UTR3	UDP-galactose transporter 3
AT1G14370	0.228469	0.999892	0.397159	0.145466	0.501258	1.38904e-05	APK2A	protein kinase 2A
AT1G14520	-0.0214686	0.999892	0.849642	0.00450263	-0.786185	0.18835	MIOX1	myo-inositol oxygenase 1
AT1G14540	0.640934	0.999892	0.823102	0.852564	1.5501	1.36748e-06	PER4	Peroxidase superfamily protein
AT1G14590	-0.00516295	0.999892	-0.13673	0.999183	-0.58143	0.00107571	AT1G14590	Nucleotide-diphospho-sugar transferase family protein
AT1G14670	-0.00029307	0.999892	-0.00242849	0.999183	0.746382	7.68798e-12	AT1G14670	Endomembrane protein 70 protein family
AT1G14700	-0.0691631	0.999892	-0.129388	0.999183	-1.08186	0.0031857	PAP3	purple acid phosphatase 3
AT1G14780	-0.103976	0.999892	0.0782985	0.999183	0.709969	0.00446812	AT1G14780	MAC/Perforin domain-containing protein
AT1G14840	-0.186531	0.999892	-0.143324	0.999183	-0.793416	1.55679e-06	MAP70-4	microtubule-associated proteins 70-4
AT1G14860	0.0511588	0.999892	0.148603	0.999183	1.20356	0.00101865	NUDT18	nudix hydrolase homolog 18
AT1G14870	0.265686	0.999892	0.342068	0.972985	1.55597	2.8064e-11	PCR2	PLANT CADMIUM RESISTANCE 2
AT1G14880	0.176946	0.999892	-0.0642292	0.999183	2.47841	4.13924e-34	PCR1	PLANT CADMIUM RESISTANCE 1
AT1G15000	-0.141692	0.999892	-0.132824	0.999183	-0.976982	5.8833e-05	scpl50	serine carboxypeptidase-like 50
AT1G15080	-0.188152	0.999892	-0.139399	0.999183	-0.751748	0.00122819	LPP2	lipid phosphate phosphatase 2
AT1G15125	-0.333433	0.999892	0.124476	0.999183	-1.30198	3.28069e-09	AT1G15125	S-adenosyl-L-methionine-dependent methyltransferases superfamily protein
AT1G15130	0.0903987	0.999892	0.102745	0.98063	0.504099	3.66903e-08	AT1G15130	Endosomal targeting BRO1-like domain-containing protein
AT1G15175	-0.203904	0.999892	0.293944	0.999183	1.11471	0.00570608	AT1G15175	Natural antisense transcript overlaps with AT1G15170
AT1G15260	-0.33769	0.999892	-0.208324	0.999183	-1.05155	0.000419468	AT1G15260	LOW protein: ATP-dependent RNA helicase-like protein
AT1G15380	0.628894	0.999892	-0.0201663	0.999183	1.9872	0.0287141	GLYI4	Lactoylglutathione lyase / glyoxalase I family protein
AT1G15410	-0.13401	0.999892	-0.298027	0.998635	-1.47555	6.91611e-12	AT1G15410	aspartate-glutamate racemase family
AT1G15510	-0.0876575	0.999892	-0.201602	0.891695	-0.668053	0.000150872	ECB2	Tetratricopeptide repeat (TPR)-like superfamily protein
AT1G15520	0.144219	0.999892	0.631287	0.159338	1.32815	0.00271207	ABCG40	pleiotropic drug resistance 12
AT1G15550	-0.370385	0.999892	0.843084	0.677736	-1.48682	0.0208939	GA3OX1	gibberellin 3-oxidase 1
AT1G15670	0.372944	0.999892	0.806727	0.103471	0.614275	0.000213734	AT1G15670	Galactose oxidase/kelch repeat superfamily protein
AT1G15790	0.074259	0.999892	0.10783	0.999183	1.01166	2.22246e-11	AT1G15790	mediator of RNA polymerase II transcription subunit 15a-like protein
AT1G15960	-0.112464	0.999892	0.160123	0.999183	-0.811828	7.85676e-05	NRAMP6	NRAMP metal ion transporter 6
AT1G15980	-0.0640281	0.999892	-0.0189404	0.999183	-0.599782	3.83338e-07	PnsB1	NDH-dependent cyclic electron flow 1
AT1G16060	-0.160647	0.999892	0.0465607	0.999183	-0.601217	0.0164791	ADAP	ARIA-interacting double AP2 domain protein
AT1G16080	-0.0133557	0.999892	0.146614	0.889519	-0.671649	5.06362e-12	AT1G16080	nuclear protein
AT1G16110	0.0278335	0.999892	0.158568	0.998635	0.949531	1.06932e-10	WAKL6	wall associated kinase-like 6
AT1G16130	0.195639	0.999892	1.21646	0.129081	0.582465	0.0107008	WAKL2	wall associated kinase-like 2
AT1G16225	0.248451	0.999892	1.41229	0	5.04124	0.00105341	AT1G16225	Target SNARE coiled-coil domain protein
AT1G16260	-0.000399351	0.999892	-0.016816	0.999183	0.851887	9.58541e-12	AT1G16260	Wall-associated kinase family protein
AT1G16340	-0.325048	0.999892	0.0888398	0.999183	-0.524396	0.0231017	ATKDSA2	Aldolase superfamily protein
AT1G16350	-0.14435	0.999892	-0.141205	0.999183	-0.613521	2.11205e-06	AT1G16350	Aldolase-type TIM barrel family protein
AT1G16370	0.784672	0.999892	0.442136	0.978894	1.52119	2.48161e-05	OCT6	organic cation/carnitine transporter 6
AT1G16410	-0.0372969	0.999892	0.173048	0.998635	-0.95342	1.09425e-07	CYP79F1	cytochrome p450 79f1
AT1G16500	0.0893419	0.999892	-0.2283	0.956248	0.710954	0.000194235	AT1G16500	filamentous hemagglutinin transporter
AT1G16540	0.172879	0.999892	-0.119785	0.999183	0.545115	2.16166e-06	ABA3	molybdenum cofactor sulfurase (LOS5) (ABA3)
AT1G16670	0.258735	0.999892	-0.0707025	0.999183	0.764148	4.30662e-10	AT1G16670	Protein kinase superfamily protein
AT1G16780	-0.140472	0.999892	-0.0334651	0.999183	-0.791285	0.00574514	VHP2
AT1G16920	-0.060601	0.999892	-0.240338	0.992707	-0.502148	0.035809	RABA1b	RAB GTPase homolog A1B
AT1G17060	-0.177881	0.999892	1.08903	0.0453669	-0.384956	0.265526	CYP72C1	cytochrome p450 72c1
AT1G17090	-0.0583752	0.999892	-0.470215	0.260996	-0.678814	0.00422811	AT1G17090	transmembrane protein
AT1G17100	-0.0754347	0.999892	-0.0597535	0.999183	-0.647601	1.46108e-06	HBP1	SOUL heme-binding family protein
AT1G17140	-0.256741	0.999892	-0.640324	0.142792	-0.914467	0.0100925	ICR1	interactor of constitutive active rops 1
AT1G17190	-0.35385	0.999892	-0.136267	0.999183	-1.42303	0.0364874	GSTU26	glutathione S-transferase tau 26
AT1G17200	-0.0885476	0.999892	-0.0889362	0.999183	-1.12558	1.3491e-06	AT1G17200	Uncharacterized protein family (UPF0497)
AT1G17340	0.187651	0.999892	0.221115	0.621258	0.520577	6.38186e-07	AT1G17340	Phosphoinositide phosphatase family protein
AT1G17480	0.180944	0.999892	-0.586302	0.780552	0.846157	0.00135571	IQD7	IQ-domain 7
AT1G17500	0.30431	0.999892	0.0828028	0.999183	0.666489	1.06691e-08	AT1G17500	ATPase E1-E2 type family protein / haloacid dehalogenase-like hydrolase family protein
AT1G17530	0.126408	0.999892	0.154537	0.999183	0.520364	0.00431779	TIM23-1	translocase of inner mitochondrial membrane 23
AT1G17600	0.0684488	0.999892	0.275298	0.635297	0.879402	1.41996e-14	AT1G17600	Disease resistance protein (TIR-NBS-LRR class) family
AT1G17610	0.0328316	0.999892	0.327976	0.262224	0.669819	1.06798e-06	AT1G17610	Disease resistance protein (TIR-NBS class)
AT1G17615	1.02591	0.999892	0.0372746	0.999183	2.66055	0.000170483	AT1G17615	Disease resistance protein (TIR-NBS class)
AT1G17620	0.0883806	0.999892	1.04341	0.00918763	-0.134928	0.785446	AT1G17620	Late embryogenesis abundant (LEA) hydroxyproline-rich glycoprotein family
AT1G17630	0.0906342	0.999892	-0.216924	0.999183	-0.638304	0.0193008	AT1G17630	Pentatricopeptide repeat (PPR-like) superfamily protein
AT1G17650	0.0562426	0.999892	0.095744	0.999183	-0.98144	3.0287e-11	GLYR2	glyoxylate reductase 2
AT1G17840	-0.138004	0.999892	0.145458	0.999183	-0.59142	0.000723595	ABCG11	white-brown complex-like protein
AT1G17850	-0.0505938	0.999892	0.115072	0.999183	-0.820335	2.99318e-09	AT1G17850	Rhodanese/Cell cycle control phosphatase superfamily protein
AT1G17960	-0.192721	0.999892	-0.331937	0.999183	2.23169	2.13869e-06	AT1G17960	Threonyl-tRNA synthetase
AT1G17990	-0.351955	0.999892	0.553986	0.164935	0.552799	0.0399917	AT1G17990	FMN-linked oxidoreductases superfamily protein
AT1G18060	-0.121003	0.999892	0.0369987	0.999183	-0.606117	2.88809e-05	AT1G18060	microbial collagenase
AT1G18090	-0.14215	0.999892	0.0437888	0.999183	-0.652177	0.00967801	AT1G18090	5'-3' exonuclease family protein
AT1G18265	-0.304376	0.999892	-0.237897	0.923681	-0.713311	0.0121044	AT1G18265	zein-binding protein (Protein of unknown function, DUF593)
AT1G18300	0.197066	0.999892	-0.0618272	0.999183	0.635478	0.00622418	NUDT4	nudix hydrolase homolog 4
AT1G18390	0.0363966	0.999892	0.156842	0.999183	0.899939	1.3977e-05	AT1G18390	Serine/Threonine kinase family catalytic domain protein
AT1G18590	-0.17396	0.999892	-0.0259227	0.999183	-0.78572	4.53176e-08	SOT17	sulfotransferase 17
AT1G18710	0.232558	0.999892	-0.257851	0.999183	-0.668252	0.00110396	MYB47	myb domain protein 47
AT1G18730	-0.0482393	0.999892	0.0887559	0.999183	-0.589867	2.44759e-07	PnsB4	NDH dependent flow 6
AT1G18740	0.0473415	0.999892	0.960839	0.000261627	-0.0205917	0.915656	AT1G18740	ROH1, putative (DUF793)
AT1G18840	-0.213113	0.999892	0.0208051	0.999183	-0.648055	0.00711665	IQD30	IQ-domain 30
AT1G18860	1.02759	0.999892	0.59849	0.999183	0.95449	0.00212217	WRKY61	WRKY DNA-binding protein 61
AT1G18880	0.154905	0.999892	0.0426	0.999183	0.506974	0.0174665	NRT1.9	Major facilitator superfamily protein
AT1G18890	0.0527019	0.999892	0.206543	0.956711	0.827472	1.04823e-12	CDPK1	calcium-dependent protein kinase 1
AT1G18910	0.018348	0.999892	-0.0776244	0.999183	0.755474	4.31249e-09	AT1G18910	zinc ion binding protein
AT1G18970	0.236067	0.999892	1.245	0.958808	4.25587	4.66375e-20	GLP4	germin-like protein 4
AT1G18980	0.329447	0.999892	0.615963	0	1.99106	0.0210895	AT1G18980	RmlC-like cupins superfamily protein
AT1G19020	0.499654	0.999892	0.213593	0.959741	0.817074	0.000599007	AT1G19020	CDP-diacylglycerol-glycerol-3-phosphate 3-phosphatidyltransferase
AT1G19150	-0.00271324	0.999892	0.0257478	0.999183	-0.851436	1.59399e-08	Lhca6	PSI type II chlorophyll a/b-binding protein (Lhca2*1)
AT1G19250	1.39104	0.999892	0.107859	0.999183	2.02969	4.34441e-08	FMO1	flavin-dependent monooxygenase 1
AT1G19270	0.207392	0.999892	0.178162	0.786742	0.567249	1.20977e-07	DA1	DA1
AT1G19350	-0.161568	0.999892	-0.13811	0.986147	-0.737587	6.38129e-05	BES1	Brassinosteroid signaling positive regulator (BZR1) family protein
AT1G19380	0.403379	0.999892	0.251959	0.959806	0.503376	0.0130875	AT1G19380	sugar, putative (DUF1195)
AT1G19390	0	0	0	0	4.83414	0.0233657	AT1G19390	Wall-associated kinase family protein
AT1G19420	0.177659	0.999892	0.385377	0.999183	-3.27566	0.0323945	AT1G19420	pseudogene of Cysteine/Histidine-rich C1 domain family protein
AT1G19530	0.769294	0.999892	-1.37958	0.972985	2.90742	0.0187824	AT1G19530	DNA polymerase epsilon catalytic subunit A
AT1G19610	-0.238658	0.999892	-0.296772	0.999183	0.788321	0.000942155	PDF1.4	defensin-like protein
AT1G19630	-0.378775	0.999892	-0.100315	0.999183	-1.27701	0.00501345	CYP722A1	cytochrome P450, family 722, subfamily A, polypeptide 1
AT1G19640	0.336734	0.999892	-0.0337276	0.999183	-0.876575	0.0283532	JMT	jasmonic acid carboxyl methyltransferase
AT1G19670	0.323644	0.999892	-0.0236911	0.999183	-1.01848	1.96586e-07	CLH1	chlorophyllase 1
AT1G19920	-0.109155	0.999892	-0.209324	0.697671	-0.519233	1.46083e-11	APS2	Pseudouridine synthase/archaeosine transglycosylase-like family protein
AT1G19950	-0.118168	0.999892	-0.260509	0.985785	-0.782634	0.0205108	HVA22H	HVA22-like protein H (ATHVA22H)
AT1G20030	0.462929	0.999892	0.0720405	0.999183	0.934679	0.0186527	AT1G20030	Pathogenesis-related thaumatin superfamily protein
AT1G20090	-0.142358	0.999892	0.74841	0.00209163	-0.3196	0.14912	ROP2	RHO-related protein from plants 2
AT1G20190	-0.744406	0.999892	-0.26391	0.999183	-1.70672	0.0165712	EXPA11	expansin 11
AT1G20330	-0.00793791	0.999892	0.813681	0.00574834	0.042027	0.885413	SMT2	sterol methyltransferase 2
AT1G20350	-0.105046	0.999892	0.186103	0.999183	1.23643	4.54165e-08	TIM17-1	translocase inner membrane subunit 17-1
AT1G20470	-0.237098	0.999892	-0.501619	0.363983	-1.57845	0.000685597	AT1G20470	SAUR-like auxin-responsive protein family
AT1G20630	0.31974	0.999892	0.0156426	0.999183	0.71691	0.00159119	CAT1	catalase 1
AT1G20680	0	0	-0.137273	0	3.86248	0.000948116	AT1G20680	transport/golgi organization-like protein (DUF833)
AT1G20780	0.0974351	0.999892	0.294784	0.716448	0.528845	9.21939e-05	SAUL1	senescence-associated E3 ubiquitin ligase 1
AT1G20823	0.132718	0.999892	0.996442	1.98823e-05	-0.362968	0.242462	AT1G20823	RING/U-box superfamily protein
AT1G20890	-0.00282379	0.999892	-0.121542	0.999183	0.561778	0.000660922	AT1G20890	caveolin-1 protein
AT1G20970	0.116004	0.999892	0.196499	0.992707	0.558031	6.87136e-08	AT1G20970	calponin-like domain protein
AT1G21130	-0.00431584	0.999892	0.504102	0.0354964	-0.309552	0.39969	IGMT4	O-methyltransferase family protein
AT1G21150	0.247987	0.999892	-0.00572875	0.999183	-0.937024	0.017695	AT1G21150	Mitochondrial transcription termination factor family protein
AT1G21240	0.203953	0.999892	0.578336	0.0122232	1.86119	1.69604e-15	WAK3	wall associated kinase 3
AT1G21250	0.234213	0.999892	0.161872	0.525732	1.18478	1.95344e-13	WAK1	cell wall-associated kinase
AT1G21270	0.0916186	0.999892	0.33376	0.547889	0.934279	6.97514e-08	WAK2	wall-associated kinase 2
AT1G21310	0.0630735	0.999892	0.304532	0.703397	1.18846	1.25902e-08	EXT3	extensin 3
AT1G21320	0.663126	0.999892	0.673631	0.903466	-1.28433	0.0264843	AT1G21320	nucleic acid/nucleotide binding protein
AT1G21370	0.223044	0.999892	0.04787	0.999183	0.581985	0.000263976	AT1G21370	transmembrane protein
AT1G21390	0.102613	0.999892	0.0697726	0.999183	0.617097	0.000685992	emb2170	embryo defective 2170
AT1G21400	0.178581	0.999892	-0.0540578	0.999183	0.740667	9.34373e-05	AT1G21400	Thiamin diphosphate-binding fold (THDP-binding) superfamily protein
AT1G21440	-0.040958	0.999892	0.376192	0.394612	-0.746416	0.00012483	AT1G21440	Phosphoenolpyruvate carboxylase family protein
AT1G21460	-0.0527664	0.999892	-0.173897	0.903415	-1.4557	3.50416e-12	SWEET1	Nodulin MtN3 family protein
AT1G21520	0.267199	0.999892	0.162542	0.985106	1.43997	2.6175e-34	AT1G21520	hypothetical protein
AT1G21525	0.0704364	0.999892	0.22012	0.999183	3.51697	9.55652e-42	AT1G21525	pseudogene of hypothetical protein
AT1G21550	-0.068439	0.999892	0.449725	0.805838	0.757573	8.36728e-05	AT1G21550	Calcium-binding EF-hand family protein
AT1G21560	-0.134179	0.999892	-0.0987951	0.999183	-0.775342	3.02244e-07	AT1G21560	hypothetical protein
AT1G21750	0.110382	0.999892	-0.101667	0.972985	0.58997	0.00017597	PDIL1-1	PDI-like 1-1
AT1G21880	-0.23099	0.999892	-0.119441	0.999183	-0.790506	0.00437008	LYM1	lysm domain GPI-anchored protein 1 precursor
AT1G22160	-0.279237	0.999892	0.091415	0.999183	-0.950257	3.53256e-06	AT1G22160	senescence-associated family protein (DUF581)
AT1G22170	-0.0544938	0.999892	-0.333006	0.991538	-1.87691	0.00391946	AT1G22170	Phosphoglycerate mutase family protein
AT1G22250	-0.720979	0.999892	0.365396	0.999183	1.52632	0.00298574	AT1G22250	hypothetical protein
AT1G22280	0.0628056	0.999892	0.167077	0.956248	0.723859	3.79386e-07	PAPP2C	phytochrome-associated protein phosphatase type 2C
AT1G22360	0.150193	0.999892	0.306131	0.608456	-0.522254	0.00181063	UGT85A2	UDP-glucosyl transferase 85A2
AT1G22370	-0.122577	0.999892	0.0253337	0.999183	-0.643941	0.000177149	UGT85A5	UDP-glucosyl transferase 85A5
AT1G22380	0.640971	0.999892	-1.368	0.998635	1.33718	0.038756	UGT85A3	UDP-glucosyl transferase 85A3
AT1G22400	0.429489	0.999892	0.120796	0.999183	0.999698	3.52745e-06	UGT85A1	UDP-Glycosyltransferase superfamily protein
AT1G22530	0.0166223	0.999892	2.43681	9.71179e-05	-0.725553	0.011603	PATL2	PATELLIN 2
AT1G22590	-0.0965994	0.999892	0.172557	0.967276	-0.557233	0.000675553	AGL87	AGAMOUS-like 87
AT1G22650	0.136997	0.999892	0.00963003	0.999183	0.653959	0.000120635	A/N-InvD	Plant neutral invertase family protein
AT1G22882	-0.0801437	0.999892	1.01219	0.00880344	-0.236652	0.347006	AT1G22882	Galactose-binding protein
AT1G22890	-0.262783	0.999892	0.217712	0.999183	0.983712	9.40884e-05	AT1G22890	transmembrane protein
AT1G22980	1.46163	0.999892	-0.341414	0.999183	1.99385	1.81524e-05	AT1G22980	Grap2/cyclin-D-interacting protein
AT1G23030	-0.331089	0.999892	1.31261	2.40243e-05	-0.12302	0.666959	AT1G23030	ARM repeat superfamily protein
AT1G23040	0.138241	0.999892	0.216149	0.999183	0.659515	0.00798349	AT1G23040	hydroxyproline-rich glycoprotein family protein
AT1G23080	-0.0998434	0.999892	-0.374656	0.732216	-1.02299	6.57231e-05	PIN7	Auxin efflux carrier family protein
AT1G23100	-0.115043	0.999892	-0.263561	0.999183	-0.819271	0.0132454	AT1G23100	GroES-like family protein
AT1G23390	-0.256207	0.999892	-0.150308	0.998635	0.780433	2.87709e-05	AT1G23390	Kelch repeat-containing F-box family protein
AT1G23480	-0.261768	0.999892	1.56943	0.00140958	-0.551881	0.136088	CSLA03	cellulose synthase-like A3
AT1G23510	0.392576	0.999892	1.18005	0	4.95979	3.24614e-11	AT1G23510	OBP32pep protein
AT1G23840	0.119093	0.999892	0.102087	0.999183	1.08095	6.93007e-15	AT1G23840	transmembrane protein
AT1G23870	0.204223	0.999892	0.210123	0.999183	0.560386	0.00838431	TPS9	trehalose-phosphatase/synthase 9
AT1G24095	-0.133367	0.999892	-0.0838515	0.999183	0.595574	0.0177424	AT1G24095	Putative thiol-disulfide oxidoreductase DCC
AT1G24100	0.0274958	0.999892	-0.220895	0.354583	-0.553376	2.59208e-08	UGT74B1	UDP-glucosyl transferase 74B1
AT1G24140	0.235544	0.999892	0.632959	0.00295799	0.96753	3.89332e-05	AT1G24140	Matrixin family protein
AT1G24145	0.309042	0.999892	0.434258	0.0640884	1.55114	4.64977e-13	AT1G24145	transmembrane protein
AT1G24147	0.184991	0.999892	0.0725696	0.999183	1.33644	1.30532e-10	AT1G24147	transmembrane protein
AT1G24150	0.0604636	0.999892	0.233487	0.932909	1.15848	3.03565e-09	FH4	formin homologue 4
AT1G24170	-0.0845632	0.999892	1.27154	0.00106073	-0.696356	0.0963272	LGT9	Nucleotide-diphospho-sugar transferases superfamily protein
AT1G24230	-0.490097	0.999892	0	0	5.53593	0.000203405	AT1G24230	Paired amphipathic helix (PAH2) superfamily protein
AT1G24290	-0.0110978	0.999892	0.169397	0.999183	-0.55055	0.0414836	AT1G24290	AAA-type ATPase family protein
AT1G24764	-0.0747492	0.999892	-0.165794	0.999183	-0.579448	0.00374463	MAP70-2	microtubule-associated proteins 70-2
AT1G25400	0.128504	0.999892	0.495161	0.724684	0.526104	0.0247227	AT1G25400	transmembrane protein
AT1G25460	-1.08296	0.999892	1.55796	0	2.61313	0.00368912	AT1G25460	NAD(P)-binding Rossmann-fold superfamily protein
AT1G25480	0.0454585	0.999892	0.0694459	0.999183	0.632434	4.23951e-05	AT1G25480	aluminum activated malate transporter family protein
AT1G25580	0.0263083	0.999892	-0.111118	0.980955	0.59259	3.79465e-07	SOG1	NAC (No Apical Meristem) domain transcriptional regulator superfamily protein
AT1G26100	-0.321716	0.999892	-0.135224	0.999183	-1.6628	0.0019033	AT1G26100	Cytochrome b561/ferric reductase transmembrane protein family
AT1G26130	0.0235484	0.999892	-0.155451	0.770782	0.764873	4.30874e-15	AT1G26130	ATPase E1-E2 type family protein / haloacid dehalogenase-like hydrolase family protein
AT1G26200	0.0836372	0.999892	0.483724	0.985785	2.95378	4.97604e-22	AT1G26200	TRAM, LAG1 and CLN8 (TLC) lipid-sensing domain containing protein
AT1G26230	-0.126025	0.999892	-0.104654	0.999183	-0.820719	3.92214e-08	Cpn60beta4	TCP-1/cpn60 chaperonin family protein
AT1G26240	0.248451	0.999892	2.08753	0.673239	3.68795	1.27188e-08	AT1G26240	Proline-rich extensin-like family protein
AT1G26270	0.00980098	0.999892	-0.0694497	0.999183	0.625204	9.85591e-06	AT1G26270	Phosphatidylinositol 3- and 4-kinase family protein
AT1G26390	0.0649048	0.999892	0.395044	0.903823	1.56291	3.01023e-10	AT1G26390	FAD-binding Berberine family protein
AT1G26400	0	0	1.03389	0	2.50784	0.00849983	AT1G26400	FAD-binding Berberine family protein
AT1G26410	0.355934	0.999892	0.274113	0.999183	1.09775	0.00585853	AT1G26410	FAD-binding Berberine family protein
AT1G26420	-0.050499	0.999892	0.278756	0.960882	1.33527	6.63182e-06	AT1G26420	FAD-binding Berberine family protein
AT1G26450	-0.137405	0.999892	-0.492248	0.843127	-1.36168	0.0302888	AT1G26450	Carbohydrate-binding X8 domain superfamily protein
AT1G26690	0.220707	0.999892	0.0672808	0.999183	0.612301	1.35383e-07	AT1G26690	emp24/gp25L/p24 family/GOLD family protein
AT1G26761	-0.209684	0.999892	-0.116365	0.999183	-1.09875	4.31863e-13	AT1G26761	Arabinanase/levansucrase/invertase
AT1G26770	0.346357	0.999892	-0.701659	0.0955198	-1.02209	0.00509336	EXPA10	expansin A10
AT1G26800	0.171756	0.999892	0.0182823	0.999183	0.556732	0.0405499	AT1G26800	RING/U-box superfamily protein
AT1G26810	-0.0517464	0.999892	0.239968	0.999183	-0.800569	0.0142154	GALT1	galactosyltransferase1
AT1G26930	0.15164	0.999892	-0.0443722	0.999183	0.664225	0.000817722	AT1G26930	Galactose oxidase/kelch repeat superfamily protein
AT1G26970	0	0	0.0445504	0.999183	2.5132	0.000170132	AT1G26970	Protein kinase superfamily protein
AT1G27030	-0.201135	0.999892	0.253364	0.999183	-1.23988	0.00404051	AT1G27030	hypothetical protein
AT1G27120	-0.304319	0.999892	-0.149773	0.999183	-1.23399	0.00787373	AT1G27120	Galactosyltransferase family protein
AT1G27130	0.104686	0.999892	-0.123282	0.999183	-0.861428	7.10839e-05	GSTU13	glutathione S-transferase tau 13
AT1G27330	0.121333	0.999892	-0.0219614	0.999183	0.639641	8.5087e-10	AT1G27330	Ribosome associated membrane protein RAMP4
AT1G27360	0.0104745	0.999892	-0.310483	0.622439	-0.521481	7.07107e-06	SPL11	squamosa promoter-like 11
AT1G27660	-0.227837	0.999892	-0.233815	0.980955	-0.591588	0.00454638	AT1G27660	basic helix-loop-helix (bHLH) DNA-binding superfamily protein
AT1G27770	0.18723	0.999892	0.2803	0.569745	0.85215	6.6297e-14	ACA1	autoinhibited Ca2 -ATPase 1
AT1G28190	0.270645	0.999892	0.255367	0.880056	0.588265	0.00593285	AT1G28190	hypothetical protein
AT1G28260	0.0252659	0.999892	0.0398525	0.999183	0.630311	1.32093e-06	AT1G28260	Telomerase activating protein Est1
AT1G28395	-0.118193	0.999892	-0.156143	0.999183	-0.553152	0.00535539	AT1G28395	hypothetical protein
AT1G28480	0.596825	0.999892	0.108243	0.999183	1.36481	3.84073e-23	GRX480	Thioredoxin superfamily protein
AT1G28570	-0.00653363	0.999892	0.127695	0.999183	-0.623088	9.66037e-06	AT1G28570	SGNH hydrolase-type esterase superfamily protein
AT1G28670	-0.179773	0.999892	0.737901	0.0177264	-0.399988	0.00418623	ARAB-1	GDSL-like Lipase/Acylhydrolase superfamily protein
AT1G29060	0.14094	0.999892	0.193749	0.944692	0.648795	1.08168e-05	AT1G29060	Target SNARE coiled-coil domain protein
AT1G29170	-0.210613	0.999892	-0.207125	0.985969	-0.796555	9.98834e-06	WAVE2	SCAR family protein
AT1G29230	-0.143409	0.999892	-0.264926	0.999183	1.08484	0.0402324	CIPK18	CBL-interacting protein kinase 18
AT1G29240	-0.0105109	0.999892	0.0377259	0.999183	0.818647	1.7936e-13	AT1G29240	transcription initiation factor TFIID subunit, putative (DUF688)
AT1G29290	0.388017	0.999892	0.484742	0.82457	0.93464	0.000323124	AT1G29290	B-cell lymphoma 6 protein
AT1G29310	0.0616322	0.999892	-0.109536	0.992707	0.883916	6.51646e-06	AT1G29310	SecY protein transport family protein
AT1G29430	-0.475592	0.999892	-0.239339	0.999183	-1.38248	0.0356502	AT1G29430	SAUR-like auxin-responsive protein family
AT1G29530	-0.0577336	0.999892	0.141872	0.972985	-0.790564	1.47099e-06	AT1G29530	hypothetical protein
AT1G29650	0.248451	0.999892	0.628005	0	3.2631	0.0302849	AT1G29650	transposable_element_gene
AT1G29660	-0.312137	0.999892	0.661715	0.454991	-1.41929	0.0398292	AT1G29660	GDSL-like Lipase/Acylhydrolase superfamily protein
AT1G29690	0.0708383	0.999892	0.380513	0.532186	0.678313	0.000217384	CAD1	MAC/Perforin domain-containing protein
AT1G29715	0.103301	0.999892	0.246141	0.999183	1.38714	0.000126067	AT1G29715	pseudogene of Leucine-rich repeat transmembrane protein kinase
AT1G29760	-0.00444576	0.999892	0.0615281	0.999183	0.525951	0.000356517	AT1G29760	Putative adipose-regulatory protein (Seipin)
AT1G29840	0.150193	0.999892	-0.0176139	0.999183	-0.724644	0.00187891	AT1G29840	alpha/beta-Hydrolases superfamily protein
AT1G29910	-0.377968	0.999892	-0.301033	0.998719	0.581005	0.000506434	CAB3	chlorophyll A/B binding protein 3
AT1G29920	-0.0876313	0.999892	-0.32801	0.834382	1.1022	7.31429e-09	CAB2	chlorophyll A/B-binding protein 2
AT1G29970	0.0142994	0.999892	0.141684	0.961391	0.523812	9.98472e-07	RPL18AA	60S ribosomal protein L18A-1
AT1G29980	0.121402	0.999892	-0.0213847	0.999183	-0.803662	0.0411508	AT1G29980	choice-of-anchor C domain protein, putative (Protein of unknown function, DUF642)
AT1G30040	0.40508	0.999892	0.0874133	0.999183	0.823304	0.00874806	GA2OX2	gibberellin 2-oxidase
AT1G30100	-0.573883	0.999892	-0.441647	0	2.58325	0.00269745	NCED5	nine-cis-epoxycarotenoid dioxygenase 5
AT1G30220	0.0790918	0.999892	0.255797	0.951241	0.632671	5.14103e-06	INT2	inositol transporter 2
AT1G30270	0.0266717	0.999892	-0.0669389	0.999183	0.549881	3.89923e-09	CIPK23	CBL-interacting protein kinase 23
AT1G30320	0.361697	0.999892	-0.0334021	0.999183	0.555067	7.82831e-05	AT1G30320	Remorin family protein
AT1G30370	0.33647	0.999892	0.556069	0.947028	1.69812	8.1146e-05	DLAH	alpha/beta-Hydrolases superfamily protein
AT1G30420	0.14013	0.999892	0.0388159	0.999183	0.734959	0.000190019	ABCC11	multidrug resistance-associated protein 12
AT1G30475	-0.0517564	0.999892	0.0861327	0.999183	0.747115	0.000943457	AT1G30475	hypothetical protein
AT1G30520	-0.0480111	0.999892	0.133113	0.999183	-0.637927	0.00217861	AAE14	acyl-activating enzyme 14
AT1G30530	-0.104753	0.999892	-0.169978	0.999183	-1.40289	7.91146e-11	UGT78D1	UDP-glucosyl transferase 78D1
AT1G30620	0.270233	0.999892	0.200058	0.861309	0.665849	0.00128929	MUR4	NAD(P)-binding Rossmann-fold superfamily protein
AT1G30640	0.207513	0.999892	0.130582	0.972985	0.629295	1.24865e-08	AT1G30640	Protein kinase family protein
AT1G30720	-0.478406	0.999892	0.442925	0.999183	1.41093	2.4351e-07	AT1G30720	FAD-binding Berberine family protein
AT1G30730	0.272562	0.999892	0.0704716	0.999183	1.65506	0.00116123	AT1G30730	FAD-binding Berberine family protein
AT1G30755	0.105586	0.999892	0.199159	0.876336	0.710267	9.24851e-05	AT1G30755	elongation factor G, putative (DUF668)
AT1G30840	-0.229253	0.999892	-0.569182	0.825075	-1.03318	0.0245712	PUP4	purine permease 4
AT1G30850	0.871292	0.999892	0.33536	0.999183	3.50243	1.98651e-16	RSH4	root hair specific 4
AT1G30900	0.0941129	0.999892	0.014981	0.999183	1.47733	1.81841e-24	VSR6	VACUOLAR SORTING RECEPTOR 6
AT1G30960	-0.204259	0.999892	-0.553273	0.628425	-0.5179	0.0289042	AT1G30960	GTP-binding family protein
AT1G31150	-0.304771	0.999892	-0.130567	0.999183	-0.96811	1.17137e-06	AT1G31150	K-box region protein (DUF1985)
AT1G31160	-0.0614371	0.999892	0.0148983	0.999183	-0.570493	3.64576e-06	HINT 2	HISTIDINE TRIAD NUCLEOTIDE-BINDING 2
AT1G31173	-0.137284	0.999892	-0.0475131	0.999183	-1.01999	0.00523538	MIR167D
AT1G31230	-0.2203	0.999892	0.0201801	0.999183	-0.949888	2.43306e-10	AK-HSDH I	aspartate kinase-homoserine dehydrogenase i
AT1G31280	0.0656829	0.999892	-0.132084	0.955134	0.501892	4.06109e-08	AGO2	Argonaute family protein
AT1G31290	0.069506	0.999892	0.619098	0.783165	2.15155	1.87533e-15	AGO3	ARGONAUTE 3
AT1G31360	-0.208422	0.999892	-0.0987588	0.999183	-0.507553	0.00135571	RECQL2	RECQ helicase L2
AT1G31540	0.0259183	0.999892	0.224583	0.642943	0.828748	2.16408e-15	AT1G31540	Disease resistance protein (TIR-NBS-LRR class) family
AT1G31570	0.00526266	0.999892	0.346917	0.999183	1.68088	5.50983e-06	AT1G31570	transposable_element_gene
AT1G31820	0.167663	0.999892	0.172327	0.999183	0.510818	0.000349358	PUT1	Amino acid permease family protein
AT1G31885	0.946566	0.999892	0.686476	0.999183	2.13237	0.00309874	NIP3
AT1G32060	-0.0923468	0.999892	0.0775758	0.999183	-0.555797	2.13796e-15	PRK	phosphoribulokinase
AT1G32080	-0.0571234	0.999892	-0.0362808	0.999183	-0.675843	1.29608e-11	LrgB	membrane protein
AT1G32090	0.0285941	0.999892	0.00856657	0.999183	-0.706314	0.000710465	AT1G32090	early-responsive to dehydration stress protein (ERD4)
AT1G32172	0.100919	0.999892	-0.723892	0.999183	3.05608	1.11839e-11	AT1G32172
AT1G32180	0.248451	0.999892	1.40379	0	3.52033	0.0454034	CSLD6	cellulose synthase-like D6
AT1G32190	0.27783	0.999892	-0.220104	0.986147	0.850191	0.00152615	AT1G32190	alpha/beta-Hydrolases superfamily protein
AT1G32230	-0.0141199	0.999892	-0.00911202	0.999183	0.536734	3.87111e-15	RCD1	WWE protein-protein interaction domain protein family
AT1G32350	0.367097	0.999892	0.367948	0.980955	0.97534	0.000137331	AOX1D	alternative oxidase 1D
AT1G32470	-0.0643574	0.999892	0.0619076	0.999183	-0.839739	7.52385e-16	AT1G32470	Single hybrid motif superfamily protein
AT1G32520	-0.230495	0.999892	-0.109055	0.98063	-0.593317	4.48298e-06	AT1G32520	TLDc domain protein
AT1G32560	-0.544335	0.999892	0.571192	0.956711	1.12016	0.0176315	AtLEA4-1	Late embryogenesis abundant protein, group 1 protein
AT1G32700	0.214333	0.999892	-0.00887678	0.999183	0.699309	1.02626e-05	AT1G32700	PLATZ transcription factor family protein
AT1G32860	0.0431233	0.999892	-0.251936	0.999183	-0.840833	0.0406782	AT1G32860	Glycosyl hydrolase superfamily protein
AT1G32900	-0.644495	0.999892	-0.100298	0.999183	-1.80338	0.00805406	GBSS1	UDP-Glycosyltransferase superfamily protein
AT1G32920	0.172732	0.999892	0.437965	0.389177	0.511305	0.0328541	AT1G32920	hypothetical protein
AT1G32928	0.248854	0.999892	0.0120618	0.999183	0.859666	0.00676563	AT1G32928	Avr9/Cf-9 rapidly elicited protein
AT1G32930	-0.376456	0.999892	-0.0693174	0.999183	-0.620938	0.029821	AT1G32930	Galactosyltransferase family protein
AT1G32940	0.245269	0.999892	-0.0367135	0.999183	0.669662	0.00233679	SBT3.5	Subtilase family protein
AT1G32950	0.0908606	0.999892	-0.139377	0.999183	0.955431	0.00134927	AT1G32950	Subtilase family protein
AT1G32960	0.477772	0.999892	0.304445	0.633761	0.981688	2.14625e-05	SBT3.3	Subtilase family protein
AT1G32990	0.00472143	0.999892	0.0816789	0.999183	-0.526932	7.55495e-11	PRPL11	plastid ribosomal protein l11
AT1G33040	-0.0747964	0.999892	-0.00621115	0.999183	-0.514961	2.30543e-05	NACA5	nascent polypeptide-associated complex subunit alpha-like protein 5
AT1G33055	1.57231	0.999892	-0.187517	0.999183	2.82218	4.69856e-05	AT1G33055	hypothetical protein
AT1G33240	-0.215143	0.999892	0.71216	0.0421314	-0.701524	0.00252365	GTL1	GT-2-like 1
AT1G33420	0.181407	0.999892	-0.0373465	0.999183	0.776614	2.34505e-14	AT1G33420	RING/FYVE/PHD zinc finger superfamily protein
AT1G33475	-0.417965	0.999892	-0.0715447	0.999183	0.975614	0.0153307	AT1G33475	SNARE-like superfamily protein
AT1G33560	0.19124	0.999892	0.364142	0.697671	0.987188	1.39427e-14	ADR1	Disease resistance protein (CC-NBS-LRR class) family
AT1G33610	0.306872	0.999892	0.20814	0.9828	0.783653	0.000296432	AT1G33610	Leucine-rich repeat (LRR) family protein
AT1G33720	-0.1389	0.999892	1.08302	0.0518553	1.29277	5.2008e-07	CYP76C6	cytochrome P450, family 76, subfamily C, polypeptide 6
AT1G33730	-0.516245	0.999892	0.763807	0.835657	2.87573	1.47696e-14	CYP76C5	cytochrome P450, family 76, subfamily C, polypeptide 5
AT1G33840	0.0775836	0.999892	-0.194488	0.999183	2.55864	0.00252117	AT1G33840	LURP-one-like protein (DUF567)
AT1G33940	0.248451	0.999892	0.00373341	0	5.23352	0.000546959	AT1G33940	Serine/Threonine-kinase ULK4-like protein
AT1G33950	-1.07449	0.999892	1.40744	0.213107	4.41341	8.49932e-35	AT1G33950	Avirulence induced gene (AIG1) family protein
AT1G33960	0.234935	0.999892	0.663462	0.273516	2.98513	6.08032e-117	AIG1	P-loop containing nucleoside triphosphate hydrolases superfamily protein
AT1G34010	-0.130055	0.999892	-0.149333	0.999183	-0.879791	0.000913841	AT1G34010	hypothetical protein
AT1G34180	0.263484	0.999892	0.611975	0.117209	1.4313	1.46641e-23	NAC016	NAC domain containing protein 16
AT1G34210	0.0491929	0.999892	-0.0141577	0.999183	-0.707826	4.93776e-08	SERK2	somatic embryogenesis receptor-like kinase 2
AT1G34420	0.0886634	0.999892	0.0581995	0.999183	1.11752	4.23944e-13	AT1G34420	leucine-rich repeat transmembrane protein kinase family protein
AT1G34430	0.041206	0.999892	-0.140704	0.966424	-0.582397	2.41662e-07	EMB3003	2-oxoacid dehydrogenases acyltransferase family protein
AT1G34640	-0.0463327	0.999892	-0.250398	0.972985	-0.928032	0.000617651	AT1G34640	peptidase
AT1G34750	0.0702965	0.999892	-0.000527513	0.999183	1.14944	5.95917e-20	AT1G34750	Protein phosphatase 2C family protein
AT1G34760	-0.0913007	0.999892	0.0222923	0.999183	0.782465	5.56394e-05	GRF11	general regulatory factor 11
AT1G35210	0.244368	0.999892	0.416663	0.508422	0.815008	0.0147617	AT1G35210	hypothetical protein
AT1G35230	0.0371614	0.999892	0.375084	0.833545	2.0467	4.35088e-30	AGP5	arabinogalactan protein 5
AT1G35260	-0.105328	0.999892	0.0150569	0.999183	-0.801796	0.0290262	MLP165	MLP-like protein 165
AT1G35310	-0.46936	0.999892	-0.560014	0.999183	-3.49029	0.0169312	MLP168	MLP-like protein 168
AT1G35350	0.172244	0.999892	0.839201	0.00196784	0.346585	0.0292148	AT1G35350	EXS (ERD1/XPR1/SYG1) family protein
AT1G35580	0.090435	0.999892	0.0920956	0.999183	0.674126	1.27461e-09	CINV1	cytosolic invertase 1
AT1G35680	0.00104355	0.999892	0.0173866	0.999183	-0.503662	1.27705e-11	RPL21C	Ribosomal protein L21
AT1G35710	0.0686744	0.999892	0.0815942	0.999183	1.57961	1.93998e-28	AT1G35710	kinase family with leucine-rich repeat domain-containing protein
AT1G35780	-0.0682236	0.999892	-0.29524	0.959806	-0.70076	0.00896428	AT1G35780	N-lysine methyltransferase
AT1G35910	0.267717	0.999892	-0.0863011	0.999183	1.77437	0.00608273	TPPD	Haloacid dehalogenase-like hydrolase (HAD) superfamily protein
AT1G36600	0.245297	0.999892	1.21251	0	3.5106	0.000566559	AT1G36600	transposable_element_gene
AT1G36610	0.352059	0.999892	1.16479	0.998719	2.09693	0.0244838	AT1G36610	transposable_element_gene
AT1G36620	0.482549	0.999892	0.320096	0.999183	2.05081	0.0142279	AT1G36620	transposable_element_gene
AT1G36622	0.224852	0.999892	0.253457	0.999183	1.18657	2.18088e-05	AT1G36622	transmembrane protein
AT1G36940	-0.175193	0.999892	0.983097	0.0883549	0.77384	0.0188317	AT1G36940	myotubularin-like protein
AT1G41830	-0.114194	0.999892	-0.0738561	0.999183	-0.884519	0.023195	SKS6	SKU5-similar 6
AT1G42970	-0.0964356	0.999892	0.0232559	0.999183	-0.548385	3.28127e-23	GAPB	glyceraldehyde-3-phosphate dehydrogenase B subunit
AT1G42980	0.561269	0.999892	-0.0269367	0.999183	1.97214	0.000106888	AT1G42980	Actin-binding FH2 (formin homology 2) family protein
AT1G42990	0.162588	0.999892	0.155374	0.936745	0.674514	2.42113e-07	BZIP60	basic region/leucine zipper motif 60
AT1G43000	0.237962	0.999892	0.223381	0.999183	1.42651	0.0115222	AT1G43000	PLATZ transcription factor family protein
AT1G43650	0.128351	0.999892	0.19518	0.952665	-0.51871	0.02862	UMAMIT22	nodulin MtN21 /EamA-like transporter family protein
AT1G43910	0.048769	0.999892	0.492431	0.785858	2.1453	1.77538e-26	AT1G43910	P-loop containing nucleoside triphosphate hydrolases superfamily protein
AT1G44000	-0.119703	0.999892	-0.101852	0.994658	-0.524605	4.68202e-08	AT1G44000	STAY-GREEN-like protein
AT1G44130	-0.341097	0.999892	0.786493	0.472205	3.66507	1.26824e-52	AT1G44130	Eukaryotic aspartyl protease family protein
AT1G44575	0.0499635	0.999892	0.0638418	0.999183	-0.906438	4.82647e-22	NPQ4	Chlorophyll A-B binding family protein
AT1G44780	-0.365103	0.999892	-0.210132	0.999183	-0.585368	0.0483915	AT1G44780	translation initiation factor
AT1G44800	0.356224	0.999892	-0.117163	0.999183	0.635366	0.018573	SIAR1	nodulin MtN21 /EamA-like transporter family protein
AT1G44920	-0.0373251	0.999892	-0.0691458	0.999183	-0.50448	8.5087e-10	AT1G44920	transmembrane protein
AT1G45145	0.333796	0.999892	0.406079	0.179181	1.04328	3.38647e-27	TRX5	thioredoxin H-type 5
AT1G45201	0.0417613	0.999892	-0.0312118	0.999183	-1.35791	0.00155952	TLL1	triacylglycerol lipase-like 1
AT1G47410	0.1147	0.999892	-0.235393	0.999183	-1.1648	0.022086	AT1G47410	hypothetical protein
AT1G47440	-0.318121	0.999892	0.172183	0.999183	-2.05495	0.0404058	AT1G47440	pseudogene of S-locus related protein SLR1%2C putative (S1)
AT1G47480	0.46024	0.999892	0.433706	0.823548	1.11692	5.86586e-06	AT1G47480	alpha/beta-Hydrolases superfamily protein
AT1G47670	-0.161273	0.999892	-0.334815	0.956248	-0.772292	0.00148178	AT1G47670	Transmembrane amino acid transporter family protein
AT1G47880	0.118312	0.999892	0.572958	0.999183	1.84813	0.0304523	AT1G47880	pseudogene of receptor like protein 6
AT1G47890	0.317543	0.999892	0.743887	0.589957	1.49512	1.16296e-08	RLP7	receptor like protein 7
AT1G47900	-0.104398	0.999892	-0.0958737	0.999183	-0.752679	0.0135371	AT1G47900	filament-like protein (DUF869)
AT1G48090	0.0804486	0.999892	0.188695	0.85236	0.512369	2.13266e-06	AT1G48090	calcium-dependent lipid-binding family protein
AT1G48150	0	0	1.40379	0	6.43892	6.3768e-06	AT1G48150	MADS-box transcription factor family protein
AT1G48210	0.0904014	0.999892	0.016905	0.999183	0.758777	3.00189e-26	AT1G48210	Protein kinase superfamily protein
AT1G48300	-0.359515	0.999892	0.0195759	0.999183	-0.56169	6.27852e-07	DGAT3	diacylglycerol acyltransferase
AT1G48320	0.393494	0.999892	-0.0759877	0.999183	0.847466	0.000588409	DHNAT1	Thioesterase superfamily protein
AT1G48350	0.0011576	0.999892	0.0474029	0.999183	-0.50959	1.53538e-09	EMB3105	Ribosomal L18p/L5e family protein
AT1G48480	-0.26299	0.999892	0.341447	0.975322	-0.998802	3.87936e-05	RKL1	receptor-like kinase 1
AT1G48500	-0.407494	0.999892	0.375486	0.999183	-1.16509	0.0335377	JAZ4	jasmonate-zim-domain protein 4
AT1G48570	-0.184062	0.999892	-0.307988	0.564768	-0.523829	0.00244339	AT1G48570	zinc finger (Ran-binding) family protein
AT1G48605	-0.164366	0.999892	0.422434	0.618966	1.18023	2.59167e-09	ATHAL3B	Flavoprotein
AT1G48745	-0.0831727	0.999892	0.574003	0.0250945	-0.64627	0.000270817	AT1G48745	hypothetical protein
AT1G49000	0.217745	0.999892	-0.358396	0.999183	1.08075	0.0121752	AT1G49000	transmembrane protein
AT1G49010	-0.128633	0.999892	-0.131338	0.956711	-0.704284	8.35238e-05	AT1G49010	Duplicated homeodomain-like superfamily protein
AT1G49032	0.070385	0.999892	0.111807	0.999183	0.502711	0.0120163	AT1G49032	hypothetical protein
AT1G49050	0.190967	0.999892	0.0612672	0.999183	1.02149	5.07032e-21	AT1G49050	Eukaryotic aspartyl protease family protein
AT1G49150	0.0607634	0.999892	-0.0970396	0.999183	2.27261	0.000336632	AT1G49150	transmembrane protein
AT1G49200	-0.461569	0.999892	-0.646095	0.0610491	-0.564715	0.0456553	AT1G49200	RING/U-box superfamily protein
AT1G49230	-0.321023	0.999892	0.105354	0.999183	-1.50143	4.23971e-08	AT1G49230	RING/U-box superfamily protein
AT1G49370	0.0999852	0.999892	-0.108675	0.999183	-0.993187	0.00268071	AT1G49370	pseudogene of Transmembrane amino acid transporter family protein
AT1G49380	0.010734	0.999892	0.0162045	0.999183	-0.884673	3.47022e-16	AT1G49380	cytochrome c biogenesis protein family
AT1G49430	-0.385901	0.999892	0.10047	0.999183	-0.856368	0.0268518	LACS2	long-chain acyl-CoA synthetase 2
AT1G49490	0.0297033	0.999892	0.122466	0.999183	-1.68488	3.44683e-08	AT1G49490	Leucine-rich repeat (LRR) family protein
AT1G49660	-0.0191393	0.999892	-0.256568	0.841328	-0.821722	0.00105475	CXE5	carboxyesterase 5
AT1G49740	-0.0675678	0.999892	0.080743	0.999183	-0.542722	0.00249317	AT1G49740	PLC-like phosphodiesterases superfamily protein
AT1G49780	-0.178839	0.999892	0.606279	8.11579e-05	0.287828	0.0265134	PUB26	plant U-box 26
AT1G49975	-0.0889976	0.999892	0.0935472	0.999183	-0.632736	5.91399e-09	AT1G49975	photosystem I reaction center subunit N
AT1G50040	-0.199692	0.999892	3.55437	0.00146552	-0.930814	0.159795	AT1G50040	formin-like protein, putative (DUF1005)
AT1G50110	-0.448593	0.999892	-0.867909	0.582473	-1.72925	0.0146194	AT1G50110	D-aminoacid aminotransferase-like PLP-dependent enzymes superfamily protein
AT1G50180	-0.0944726	0.999892	-0.142708	0.956711	0.624722	1.19213e-06	AT1G50180	NB-ARC domain-containing disease resistance protein
AT1G50400	-0.0104924	0.999892	-0.994032	0.803781	1.15231	0.00296731	AT1G50400	Eukaryotic porin family protein
AT1G50450	-0.0554486	0.999892	0.0540622	0.999183	-0.529262	5.53648e-06	AT1G50450	Saccharopine dehydrogenase
AT1G50520	-0.00719094	0.999892	0.174728	0.999183	0.924857	0.00178194	CYP705A27	cytochrome P450, family 705, subfamily A, polypeptide 27
AT1G50560	0.898862	0.999892	-0.0843735	0.999183	1.35645	0.0183417	CYP705A25	cytochrome P450, family 705, subfamily A, polypeptide 25
AT1G50732	-0.186085	0.999892	0.0354414	0.999183	-0.842581	1.4154e-08	AT1G50732	transmembrane protein
AT1G50740	0.147041	0.999892	0.137839	0.985969	0.83046	1.54081e-21	AT1G50740	Transmembrane proteins 14C
AT1G50750	-0.0558622	0.999892	0.687325	0.760931	1.44902	0.000191441	AT1G50750	aminotransferase-like, mobile domain protein
AT1G50780	0.958203	0.999892	-0.221118	0.999183	1.48093	0.0225225	AT1G50780	2Fe-2S ferredoxin-like superfamily protein
AT1G51080	-0.226102	0.999892	-0.0260207	0.999183	-1.13358	4.07487e-09	AT1G51080	golgin family A protein
AT1G51100	-0.147595	0.999892	-0.166876	0.959806	-0.7901	7.48461e-11	CRR41	potassium/sodium hyperpolarization-activated cyclic nucleotide-gated channel protein
AT1G51270	0.321563	0.999892	0.559615	0.3967	0.750545	2.58023e-06	AT1G51270	vesicle-associated protein 1-4
AT1G51440	0.0694726	0.999892	-0.353385	0.528817	-0.585513	0.0332188	AT1G51440	alpha/beta-Hydrolases superfamily protein
AT1G51460	-0.0247727	0.999892	-0.180422	0.999183	2.31794	0.0371055	ABCG13	ABC-2 type transporter family protein
AT1G51620	0.544723	0.999892	0.498425	0.956711	2.26665	3.24479e-15	AT1G51620	Protein kinase superfamily protein
AT1G51660	0.334758	0.999892	0.244955	0.170753	0.538482	0.00446192	MKK4	mitogen-activated protein kinase kinase 4
AT1G51790	0.220857	0.999892	-0.0230989	0.999183	1.68868	2.15209e-15	AT1G51790	Leucine-rich repeat protein kinase family protein
AT1G51800	-0.126757	0.999892	-0.0135911	0.999183	1.74807	3.21507e-18	IOS1	Leucine-rich repeat protein kinase family protein
AT1G51820	0.450927	0.999892	0.565045	0.920802	1.59516	2.20468e-06	AT1G51820	Leucine-rich repeat protein kinase family protein
AT1G51850	-0.80735	0.999892	0.0818761	0.999183	1.53717	3.36443e-10	AT1G51850	Leucine-rich repeat protein kinase family protein
AT1G51860	0.381864	0.999892	0.884734	0.35696	2.25104	1.14842e-41	AT1G51860	Leucine-rich repeat protein kinase family protein
AT1G51890	0.124739	0.999892	0.68464	0.0952723	1.94183	4.49721e-16	AT1G51890	Leucine-rich repeat protein kinase family protein
AT1G51920	-0.0457078	0.999892	0.455307	0.999183	1.30432	0.000132776	AT1G51920	transmembrane protein
AT1G51940	-0.129328	0.999892	1.08746	0.000624358	-0.840434	0.000816413	LYK3	protein kinase family protein / peptidoglycan-binding LysM domain-containing protein
AT1G52110	0	0	-1.39469	0.956711	1.71668	0.00272631	AT1G52110	Mannose-binding lectin superfamily protein
AT1G52190	-0.336907	0.999892	-0.160482	0.999183	-1.83748	0.00576605	AT1G52190	Major facilitator superfamily protein
AT1G52200	0.403625	0.999892	0.244522	0.999183	0.60992	0.0167064	AT1G52200	PLAC8 family protein
AT1G52270	-0.286495	0.999892	0.212032	0.999183	-1.07546	0.0110368	AT1G52270	hypothetical protein
AT1G52290	0.0397211	0.999892	0.0891904	0.999183	0.701717	0.000102576	PERK15	Protein kinase superfamily protein
AT1G52315	-0.0107428	0.999892	-0.251825	0.999183	1.96218	1.0633e-16	AT1G52315	Regulator of Vps4 activity in the MVB pathway protein
AT1G52510	0.0320469	0.999892	0.0142594	0.999183	-0.596857	6.03634e-07	AT1G52510	alpha/beta-Hydrolases superfamily protein
AT1G52770	-0.18479	0.999892	-0.40746	0.811994	-0.58581	0.0201777	AT1G52770	Phototropic-responsive NPH3 family protein
AT1G52780	0.129944	0.999892	-0.0485682	0.999183	0.71738	7.50752e-11	AT1G52780	PII, uridylyltransferase (DUF2921)
AT1G52810	-0.232814	0.999892	-0.715571	0.812105	1.2242	0.000359038	AT1G52810	2-oxoglutarate (2OG) and Fe(II)-dependent oxygenase superfamily protein
AT1G52855	0.0415797	0.999892	-0.475243	0.7357	1.03056	0.000135624	AT1G52855	hypothetical protein
AT1G53035	-0.222698	0.999892	-0.282777	0.978894	-0.68397	0.0469736	AT1G53035	transmembrane protein
AT1G53180	-0.31833	0.999892	-0.575965	0.923681	-1.05824	0.0307393	AT1G53180	hypothetical protein
AT1G53250	-0.264534	0.999892	0.117809	0.999183	-0.539966	0.0172629	AT1G53250	histone-lysine N-methyltransferase, H3 lysine-79 specific-like protein
AT1G53345	-0.449364	0.999892	0.0559595	0.999183	-1.80999	0.0163856	AT1G53345	DHHA1 domain protein
AT1G53620	0.276893	0.999892	0.721807	0.970164	3.086	6.2938e-06	AT1G53620	transmembrane protein
AT1G53625	-0.121424	0.999892	0.32429	0.999183	2.34383	5.79675e-14	AT1G53625	hypothetical protein
AT1G53660	2.40009	0.999892	0.0810668	0	2.97717	0.00359064	AT1G53660	nodulin MtN21 /EamA-like transporter family protein
AT1G53710	0.151928	0.999892	-0.0453705	0.999183	0.563113	6.72199e-07	AT1G53710	Calcineurin-like metallo-phosphoesterase superfamily protein
AT1G53770	0.104394	0.999892	0.0786211	0.999183	0.53289	2.43997e-05	AT1G53770	O-fucosyltransferase family protein
AT1G53790	-0.0638755	0.999892	0.0583626	0.999183	0.620526	0.000188756	AT1G53790	F-box and associated interaction domains-containing protein
AT1G53840	0.0425028	0.999892	-0.0766552	0.999183	-0.529769	0.0044099	PME1	pectin methylesterase 1
AT1G53920	0.0711394	0.999892	-0.342579	0.944692	1.09723	0.000205215	GLIP5	GDSL-motif lipase 5
AT1G53980	-0.461518	0.999892	-0.381403	0.999183	1.80476	0.000134824	AT1G53980	Ubiquitin-like superfamily protein
AT1G53990	1.28504	0.999892	0.542809	0.945775	0.892018	0.0401609	GLIP3	GDSL-motif lipase 3
AT1G54010	0.54728	0.999892	0.657565	0.937322	-0.578511	0.0386327	AT1G54010	GDSL-like Lipase/Acylhydrolase superfamily protein
AT1G54040	0.219009	0.999892	0.186729	0.999183	-0.804478	0.0164804	ESP	epithiospecifier protein
AT1G54100	0.308148	0.999892	-0.189832	0.999183	1.02392	2.49051e-05	ALDH7B4	aldehyde dehydrogenase 7B4
AT1G54150	0.0937386	0.999892	-0.0604185	0.999183	0.547047	4.78242e-05	SPL2	E3 Ubiquitin ligase family protein
AT1G54200	0.018781	0.999892	0.212582	0.999183	-0.578036	0.0383887	AT1G54200	DNA mismatch repair Msh6-like protein
AT1G54280	0.569705	0.999892	-0.395996	0	4.6224	5.03882e-15	AT1G54280	ATPase E1-E2 type family protein / haloacid dehalogenase-like hydrolase family protein
AT1G54310	-0.0548513	0.999892	-0.0054846	0.999183	-0.669221	5.30547e-06	AT1G54310	S-adenosyl-L-methionine-dependent methyltransferases superfamily protein
AT1G54560	1.60304	0.999892	0.622852	0.999183	2.64942	0.000752627	XIE	Myosin family protein with Dil domain-containing protein
AT1G54575	0.338911	0.999892	0.296286	0.998635	0.674939	1.17844e-05	AT1G54575	hypothetical protein
AT1G54580	-0.0277355	0.999892	0.0991623	0.999183	-0.521105	0.000430345	ACP2	acyl carrier protein 2
AT1G54690	0.0044607	0.999892	-0.21574	0.951866	-0.527652	0.0151181	GAMMA-H2AX	gamma histone variant H2AX
AT1G54820	-0.38776	0.999892	-0.195339	0.999183	-1.09865	4.73274e-05	AT1G54820	Protein kinase superfamily protein
AT1G55140	0.066371	0.999892	-0.158787	0.956248	-0.513708	3.74012e-05	AT1G55140	Ribonuclease III family protein
AT1G55230	-0.0697802	0.999892	0.8444	0	2.74942	0.000671484	AT1G55230	proteinase inhibitor I4, serpin (DUF716)
AT1G55265	-0.0089757	0.999892	0.0359537	0.999183	0.609097	0.000641427	AT1G55265	DUF538 family protein, putative (Protein of unknown function, DUF538)
AT1G55360	-0.153492	0.999892	-0.103157	0.999183	-1.02447	1.56908e-06	AT1G55360	tRNA-splicing ligase (DUF239)
AT1G55370	-0.157724	0.999892	0.0717363	0.999183	-0.509925	1.79074e-05	NDF5	NDH-dependent cyclic electron flow 5
AT1G55480	-0.0542012	0.999892	0.101439	0.975322	-0.592952	2.39571e-11	ZKT	protein containing PDZ domain, a K-box domain, and a TPR region
AT1G55490	-0.0187406	0.999892	-0.0596202	0.999183	-0.925611	1.02798e-15	CPN60B	chaperonin 60 beta
AT1G55610	0.231105	0.999892	0.0290637	0.999183	0.575032	0.000258935	BRL1	BRI1 like
AT1G55730	0.0634082	0.999892	0.0348386	0.999183	0.525646	2.77416e-05	CAX5	cation exchanger 5
AT1G55790	1.03666	0.999892	0.192796	0.999183	3.16196	5.23982e-15	AT1G55790	ferredoxin-fold anticodon-binding domain protein
AT1G55850	-0.115867	0.999892	-0.0192626	0.999183	-0.624533	2.65746e-06	CSLE1	cellulose synthase like E1
AT1G55910	0.0966942	0.999892	-0.0731872	0.999183	0.704414	6.27428e-11	ZIP11	zinc transporter 11 precursor
AT1G56020	0.330829	0.999892	-0.0497113	0.999183	0.665677	0.0229209	AT1G56020	serine/arginine repetitive matrix-like protein
AT1G56050	-0.130991	0.999892	-0.103361	0.999183	-0.774559	9.64508e-22	AT1G56050	GTP-binding protein-like protein
AT1G56060	0.468055	0.999892	0.482239	0.783165	1.13788	0.010698	AT1G56060	cysteine-rich/transmembrane domain protein B
AT1G56120	-0.0384431	0.999892	-0.290529	0.627751	1.30677	2.5831e-14	AT1G56120	Leucine-rich repeat transmembrane protein kinase
AT1G56145	0.134421	0.999892	0.050635	0.999183	0.643789	0.00016205	AT1G56145	Leucine-rich repeat transmembrane protein kinase
AT1G56210	-0.26994	0.999892	-0.453814	0.727966	-1.10894	0.000127396	AT1G56210	Heavy metal transport/detoxification superfamily protein
AT1G56430	-0.331422	0.999892	-0.868343	0.154768	-1.2718	4.71632e-10	NAS4	nicotianamine synthase 4
AT1G56510	0.024248	0.999892	0.296771	0.608487	0.504769	1.56043e-10	WRR4	Disease resistance protein (TIR-NBS-LRR class)
AT1G56540	-0.0196232	0.999892	0.256425	0.953375	0.777578	0.000121142	AT1G56540	Disease resistance protein (TIR-NBS-LRR class) family
AT1G56550	-0.050179	0.999892	0.495373	0.628425	1.37709	1.84695e-06	RGXT3	RhamnoGalacturonan speci&#64257
AT1G56570	-0.17626	0.999892	-0.216005	0.998635	-0.521994	0.0320765	PGN	Tetratricopeptide repeat (TPR)-like superfamily protein
AT1G56580	0.0687997	0.999892	0.0672891	0.999183	-0.609762	0.0017404	SVB	plant/protein (Protein of unknown function, DUF538)
AT1G56600	-0.0286355	0.999892	-0.193077	0.999183	0.926401	5.77666e-05	GolS2	galactinol synthase 2
AT1G56650	-0.145483	0.999892	-0.619516	0.327602	-1.88641	0.0419442	PAP1	production of anthocyanin pigment 1
AT1G57560	0.347092	0.999892	0.579681	0.60895	1.43714	3.41234e-19	MYB50	myb domain protein 50
AT1G57630	0.294378	0.999892	0.436412	0.544646	1.41999	1.89424e-08	AT1G57630	Toll-Interleukin-Resistance (TIR) domain family protein
AT1G57640	0.877513	0.999892	0.559634	0.999183	1.86159	0.00338917	AT1G57640	transposable_element_gene
AT1G57650	0.269455	0.999892	0.335488	0.992989	1.77896	7.79381e-06	AT1G57650	ATP binding protein
AT1G57680	-0.0439021	0.999892	1.15399	1.24903e-05	-0.287995	0.058124	Cand1	plasminogen activator inhibitor
AT1G57980	-0.384521	0.999892	1.14365	0.0487158	-0.495701	0.118647	AT1G57980	Nucleotide-sugar transporter family protein
AT1G57990	-0.0468238	0.999892	1.25903	0.0492584	0.409135	0.106689	PUP18	purine permease 18
AT1G58080	0.0345907	0.999892	-0.000910284	0.999183	-0.571126	5.3426e-10	ATP-PRT1	ATP phosphoribosyl transferase 1
AT1G58190	-0.0421064	0.999892	0.00158606	0.999425	1.34799	1.02894e-06	RLP9	receptor like protein 9
AT1G58225	-0.199818	0.999892	0.0678587	0.999183	0.997656	0.00279673	AT1G58225	hypothetical protein
AT1G58300	0.272071	0.999892	-0.0275077	0.999183	1.82534	0.000122866	HO4	heme oxygenase 4
AT1G58340	0.53671	0.999892	0.752521	0.991081	2.35372	6.98421e-13	ZF14	MATE efflux family protein
AT1G58360	0.206311	0.999892	0.420731	0.617226	0.578517	3.72826e-07	AAP1	amino acid permease 1
AT1G58390	0.0769149	0.999892	0.230767	0.999183	0.865641	0.0187407	AT1G58390	Disease resistance protein (CC-NBS-LRR class) family
AT1G58420	0.0603685	0.999892	0.473051	0.980448	1.59579	1.22908e-08	AT1G58420	Uncharacterized conserved protein UCP031279
AT1G58440	-0.0715168	0.999892	0.52075	0.0200678	-0.398187	0.0413199	XF1	FAD/NAD(P)-binding oxidoreductase family protein
AT1G58520	-0.295586	0.999892	-0.253842	0.307609	-0.848677	1.66326e-11	RXW8	GDSL-like lipase/acylhydrolase superfamily protein
AT1G59580	0.0413716	0.999892	0.128522	0.847545	0.58185	2.41052e-09	MPK2	mitogen-activated protein kinase homolog 2
AT1G59590	0.199772	0.999892	0.171105	0.958808	1.68629	1.22423e-17	ZCF37	ZCF37
AT1G59820	0.0849388	0.999892	0.0458675	0.999183	0.519669	5.21359e-10	ALA3	aminophospholipid ATPase 3
AT1G59840	-0.02335	0.999892	0.00704519	0.999183	-0.747653	4.25029e-08	CCB4	cofactor assembly of complex C
AT1G59950	0.22456	0.999892	-0.00767822	0.999183	-1.60947	0.000796194	AT1G59950	NAD(P)-linked oxidoreductase superfamily protein
AT1G59980	0.0879592	0.999892	-0.0551013	0.999183	-0.527524	0.00112395	ARL2	ARG1-like 2
AT1G59990	-0.0820745	0.999892	-0.0610479	0.999183	-0.709215	1.31239e-13	EMB3108	DEA(D/H)-box RNA helicase family protein
AT1G60000	-0.0473244	0.999892	-0.163612	0.861309	-0.649355	7.88035e-09	AT1G60000	RNA-binding (RRM/RBD/RNP motifs) family protein
AT1G60140	0.328379	0.999892	-0.0706361	0.999183	0.763103	0.000247379	TPS10	trehalose phosphate synthase
AT1G60190	0.308061	0.999892	-1.14445	0.00547169	0.309189	0.535256	PUB19	ARM repeat superfamily protein
AT1G60470	0.0329753	0.999892	0.0855531	0.999183	2.9254	9.67786e-26	GolS4	galactinol synthase 4
AT1G60500	-0.336328	0.999892	1.10457	0	1.98699	0.0140984	DRP4C	Dynamin related protein 4C
AT1G60690	-0.0187766	0.999892	-0.166178	0.966357	-0.973752	4.62171e-06	AT1G60690	NAD(P)-linked oxidoreductase superfamily protein
AT1G60790	-0.0917282	0.999892	0.074484	0.999183	-0.561601	0.0209842	TBL2	trichome birefringence-like protein (DUF828)
AT1G60800	-0.0596852	0.999892	-0.15727	0.973555	-0.65112	2.53256e-06	NIK3	NSP-interacting kinase 3
AT1G60830	-2.85712	0.999892	1.30285	0.634526	1.93033	3.60753e-07	AT1G60830	RNA-binding (RRM/RBD/RNP motifs) family protein
AT1G60860	-0.0795405	0.999892	-0.200332	0.984402	-0.530886	0.0134699	AGD2	ARF-GAP domain 2
AT1G60950	-0.0265082	0.999892	-0.0561869	0.999183	-0.552323	1.61649e-08	FED A	2Fe-2S ferredoxin-like superfamily protein
AT1G60960	-0.175842	0.999892	-0.879883	0.084165	-1.25589	2.17962e-05	IRT3	iron regulated transporter 3
AT1G61100	-0.06067	0.999892	1.60043	1.53113e-06	-0.342942	0.151706	AT1G61100	disease resistance protein (TIR class)
AT1G61140	-0.0464968	0.999892	-0.0320776	0.999183	0.605304	9.01774e-09	EDA16	SNF2 domain-containing protein / helicase domain-containing protein / zinc finger protein-like protein
AT1G61250	0.0438164	0.999892	0.128885	0.941468	0.830178	1.87533e-15	SC3	secretory carrier 3
AT1G61260	-0.102103	0.999892	1.49721	5.03184e-05	0.910673	1.32237e-07	AT1G61260	cotton fiber (DUF761)
AT1G61340	0.575784	0.999892	-0.0898365	0.999183	1.38249	1.39103e-05	FBS1	F-box family protein
AT1G61360	0.0809926	0.999892	0.090764	0.999183	0.509031	0.0219326	AT1G61360	S-locus lectin protein kinase family protein
AT1G61380	-0.00636351	0.999892	-0.123536	0.976556	0.561624	4.63977e-08	SD1-29	S-domain-1 29
AT1G61420	0.0355567	0.999892	0.02538	0.999183	1.27397	8.27632e-12	AT1G61420	S-locus lectin protein kinase family protein
AT1G61480	0.964832	0.999892	-0.323654	0	2.18656	6.90351e-07	AT1G61480	S-locus lectin protein kinase family protein
AT1G61490	-0.0897008	0.999892	0.121857	0.999183	0.971426	1.68908e-08	AT1G61490	S-locus lectin protein kinase family protein
AT1G61550	-0.272306	0.999892	0.202714	0.999183	1.8783	9.09832e-05	AT1G61550	S-locus lectin protein kinase family protein
AT1G61560	0.289891	0.999892	0.265052	0.870573	0.711588	0.000359146	MLO6	Seven transmembrane MLO family protein
AT1G61610	0.388969	0.999892	0.107861	0.999183	0.594252	0.00718736	AT1G61610	S-locus lectin protein kinase family protein
AT1G61667	0.0630346	0.999892	1.21274	0.000546837	0.0308356	0.947978	AT1G61667	serine protease, putative (Protein of unknown function, DUF538)
AT1G61795	-0.415441	0.999892	0.425956	0.893596	-1.05793	0.0289596	AT1G61795	PAK-box/P21-Rho-binding family protein
AT1G61810	0.258182	0.999892	-0.424365	0.999183	1.24338	0.000562474	BGLU45	beta-glucosidase 45
AT1G61820	-0.293338	0.999892	-0.256669	0.999183	1.47812	0.00420131	BGLU46	beta glucosidase 46
AT1G61900	-0.0819291	0.999892	0.551629	0.0390198	-0.306341	0.00843717	AT1G61900	hypothetical protein
AT1G62030	-0.144309	0.999892	-0.763326	0.0598916	-0.743092	0.0120992	AT1G62030	Cysteine/Histidine-rich C1 domain family protein
AT1G62150	0.00733539	0.999892	-0.188619	0.998635	-0.576362	0.0443476	AT1G62150	Mitochondrial transcription termination factor family protein
AT1G62180	-0.283078	0.999892	-0.217956	0.669322	-1.09516	6.51087e-16	APR2	5'adenylylphosphosulfate reductase 2
AT1G62250	-0.182761	0.999892	0.103229	0.999183	-0.53359	0.00108338	AT1G62250	orotidine 5'-phosphate decarboxylase
AT1G62300	0.345928	0.999892	-0.106652	0.999183	0.679988	0.000238791	WRKY6	WRKY family transcription factor
AT1G62305	0.189176	0.999892	-0.223251	0.951606	0.781586	3.80151e-05	AT1G62305	Core-2/I-branching beta-1,6-N-acetylglucosaminyltransferase family protein
AT1G62510	0.123359	0.999892	-1.69027	0	2.12162	0.000906187	AT1G62510	Bifunctional inhibitor/lipid-transfer protein/seed storage 2S albumin superfamily protein
AT1G62540	0.0173661	0.999892	-0.113367	0.999183	-1.22589	0.000139029	FMO GS-OX2	flavin-monooxygenase glucosinolate S-oxygenase 2
AT1G62560	-0.223843	0.999892	0.0708729	0.999183	-1.09298	3.65688e-07	FMO GS-OX3	flavin-monooxygenase glucosinolate S-oxygenase 3
AT1G62640	-0.0211584	0.999892	-0.0393442	0.999183	-0.576369	6.42216e-06	KAS III	3-ketoacyl-acyl carrier protein synthase III
AT1G62680	-0.274112	0.999892	0.0853349	0.999183	-0.586962	0.0238483	AT1G62680	Pentatricopeptide repeat (PPR) superfamily protein
AT1G62700	-0.297338	0.999892	0.0835713	0.999183	-3.07754	0.0493386	ANAC026	NAC (No apical meristem) domain transcriptional regulator superfamily protein
AT1G62750	-0.072064	0.999892	0.0227983	0.999183	-0.556045	8.74873e-08	SCO1	Translation elongation factor EFG/EF2 protein
AT1G62780	-0.0130416	0.999892	0.00217131	0.999183	-0.55541	8.88241e-15	AT1G62780	dimethylallyl, adenosine tRNA methylthiotransferase
AT1G62800	-0.214416	0.999892	0.312543	0.902167	-0.738927	8.23192e-05	ASP4	aspartate aminotransferase 4
AT1G62990	-0.137502	0.999892	0.595309	0.794036	0.912379	0.00656853	KNAT7	homeobox knotted-like protein
AT1G63180	0.213308	0.999892	-0.0524939	0.999183	0.776676	0.00229904	UGE3	UDP-D-glucose/UDP-D-galactose 4-epimerase 3
AT1G63240	-0.012055	0.999892	0.0369051	0.999183	-0.528662	0.004399	AT1G63240	hypothetical protein
AT1G63245	0.842513	0.999892	0.224932	0.999183	1.00119	0.0200024	CLE14	CLAVATA3/ESR-RELATED 14
AT1G63260	-0.140804	0.999892	0.88931	0.0428378	0.0737759	0.889005	TET10	tetraspanin10
AT1G63440	0.419058	0.999892	0.0454359	0.999183	0.690867	3.37787e-05	HMA5	heavy metal atpase 5
AT1G63470	-0.161755	0.999892	-0.116697	0.999183	-0.520897	0.0135851	AT1G63470	AT hook motif DNA-binding family protein
AT1G63530	-0.18696	0.999892	0.735653	0.0487158	1.8905	8.36376e-18	AT1G63530	hypothetical protein
AT1G63720	0.383472	0.999892	0.202707	0.999183	0.708054	0.000153826	AT1G63720	hydroxyproline-rich glycoprotein family protein
AT1G63740	-0.193463	0.999892	-0.043382	0.999183	0.708069	1.19971e-09	AT1G63740	Disease resistance protein (TIR-NBS-LRR class) family
AT1G63850	-0.123651	0.999892	-0.55269	0.0225842	-0.277253	0.0616769	AT1G63850	BTB/POZ domain-containing protein
AT1G63860	0.0248112	0.999892	0.149997	0.999183	0.61085	1.1087e-08	AT1G63860	Disease resistance protein (TIR-NBS-LRR class) family
AT1G64060	0.0759181	0.999892	0.103071	0.998635	0.75523	8.81232e-07	RBOH F	respiratory burst oxidase protein F
AT1G64065	0.0597905	0.999892	-0.0404991	0.999183	0.894273	0.000157313	AT1G64065	Late embryogenesis abundant (LEA) hydroxyproline-rich glycoprotein family
AT1G64160	2.67471	0.999892	0.955518	0.959741	2.26246	0.00506206	DIR5	Disease resistance-responsive (dirigent-like protein) family protein
AT1G64280	0.0233675	0.999892	0.0312164	0.999183	0.674602	2.23659e-13	NPR1	regulatory protein (NPR1)
AT1G64355	-0.0135851	0.999892	0.0718537	0.999183	-0.52906	2.69047e-05	AT1G64355	1-acyl-sn-glycerol-3-phosphate acyltransferase
AT1G64400	-0.262177	0.999892	0.234063	0.967428	0.75244	6.75636e-06	LACS3	AMP-dependent synthetase and ligase family protein
AT1G64405	-0.478051	0.999892	0.542532	0.991081	1.4472	0.00985348	AT1G64405	hypothetical protein
AT1G64460	-0.00852535	0.999892	-0.377241	0.752837	0.748922	1.87436e-05	AT1G64460	phosphatidylinositol 4-kinase gamma-like protein
AT1G64470	-0.0763999	0.999892	-0.033473	0.999183	0.503029	0.0195788	AT1G64470
AT1G64561	-0.127392	0.999892	-0.597486	0.755928	0.788839	0.0255094	AT1G64561	hypothetical protein
AT1G64563	0.0633041	0.999892	-0.237672	0.992707	0.64252	0.00337585	AT1G64563
AT1G64600	-0.126225	0.999892	-0.539545	0.677615	-0.530201	0.0273613	AT1G64600	copper ion binding / methyltransferase
AT1G64610	0.195233	0.999892	0.37773	0.462067	0.783958	1.11389e-08	AT1G64610	Transducin/WD40 repeat-like superfamily protein
AT1G64660	-0.0612145	0.999892	0.0274896	0.999183	0.994557	0.000404148	MGL	methionine gamma-lyase
AT1G64670	-0.267341	0.999892	0.0909859	0.999183	-1.12463	0.00108333	BDG1	alpha/beta-Hydrolases superfamily protein
AT1G64680	0.0270027	0.999892	-0.0147601	0.999183	-0.504548	3.83051e-09	AT1G64680	beta-carotene isomerase D27
AT1G64690	0.0948089	0.999892	-0.458581	0.962959	-1.10181	0.0268074	BLT	branchless trichome
AT1G64710	0.00345178	0.999892	-0.126652	0.999183	-0.591111	0.00480193	AT1G64710	GroES-like zinc-binding alcohol dehydrogenase family protein
AT1G64760	-0.22418	0.999892	-0.014673	0.999183	-0.813214	0.0128428	AT1G64760	O-Glycosyl hydrolases family 17 protein
AT1G64780	-0.4856	0.999892	-0.483726	0.0211318	-1.45799	1.66749e-13	AMT1
AT1G65010	-0.277784	0.999892	-0.0374291	0.999183	-0.661313	0.038378	AT1G65010	WEB family protein (DUF827)
AT1G65240	0.158761	0.999892	-0.134687	0.999183	2.7019	7.95565e-11	AT1G65240	Eukaryotic aspartyl protease family protein
AT1G65250	-0.091619	0.999892	0.0284761	0.999183	0.526723	0.0033968	AT1G65250	Protein kinase superfamily protein
AT1G65481	0.959292	0.999892	0.54076	0.999183	1.79568	0.000528242	AT1G65481	transmembrane protein
AT1G65483	-1.76478	0.999892	0.577203	0.999183	3.14758	5.79311e-09	AT1G65483	hypothetical protein
AT1G65484	0.575769	0.999892	1.06957	0.65247	1.10699	0.00701882	AT1G65484	transmembrane protein
AT1G65486	0.155562	0.999892	0.389332	0.934038	1.41037	1.28547e-25	AT1G65486	transmembrane protein
AT1G65490	-0.320594	0.999892	0.0760322	0.999183	0.561425	2.36337e-09	AT1G65490	transmembrane protein
AT1G65500	-0.00856747	0.999892	-0.0913966	0.999183	0.570258	2.26496e-05	AT1G65500	transmembrane protein
AT1G65510	-0.114644	0.999892	0.255787	0.999183	1.42053	4.37487e-06	AT1G65510	transmembrane protein
AT1G65610	0.599456	0.999892	0.769317	0.0656954	2.96573	8.56175e-38	KOR2	Six-hairpin glycosidases superfamily protein
AT1G65690	0.254461	0.999892	-0.0812762	0.999183	0.712445	4.6779e-06	AT1G65690	Late embryogenesis abundant (LEA) hydroxyproline-rich glycoprotein family
AT1G65790	0.0290862	0.999892	-0.118808	0.999183	1.91764	1.80524e-20	RK1	receptor kinase 1
AT1G65800	0.0913724	0.999892	-0.00367626	0.999183	0.731593	9.80885e-11	RK2	receptor kinase 2
AT1G65845	0.0385548	0.999892	0.341062	0.962347	1.61237	1.13994e-28	AT1G65845	transmembrane protein
AT1G65850	0.385405	0.999892	1.70536	0	2.52008	0.00222851	AT1G65850	Disease resistance protein (TIR-NBS-LRR class) family
AT1G65860	-0.0450964	0.999892	0.147694	0.999183	-0.850547	0.000858253	FMO GS-OX1	flavin-monooxygenase glucosinolate S-oxygenase 1
AT1G65900	-0.175325	0.999892	-0.131342	0.999183	-1.28285	0.0041414	AT1G65900	plant/protein
AT1G65960	-0.0966429	0.999892	0.0805699	0.999183	-0.668415	4.20529e-07	GAD2	glutamate decarboxylase 2
AT1G65970	-0.276745	0.999892	-0.621405	0.999183	3.13868	0.000109684	TPX2	thioredoxin-dependent peroxidase 2
AT1G65985	-0.120044	0.999892	0.0167421	0.999183	0.903266	0.000708038	AT1G65985	transmembrane protein, putative (DUF247)
AT1G66050	0.0184705	0.999892	-0.915442	0.999183	2.78565	0.000129603	VIM2	Zinc finger (C3HC4-type RING finger) family protein
AT1G66090	0.331614	0.999892	0.496758	0.147172	1.12402	1.05533e-06	AT1G66090	Disease resistance protein (TIR-NBS class)
AT1G66140	-0.0605836	0.999892	-0.22219	0.923681	-0.822842	9.42015e-05	ZFP4	zinc finger protein 4
AT1G66150	-0.123237	0.999892	0.829115	0.013392	-0.783682	0.000901975	TMK1	transmembrane kinase 1
AT1G66160	0.205165	0.999892	0.789413	0.633411	1.00955	0.00133875	CMPG1	CYS, MET, PRO, and GLY protein 1
AT1G66173	-0.345092	0.999892	0.845044	0.340263	0.818509	0.033439	AT1G66173
AT1G66280	0.836694	0.999892	1.16903	0.755827	2.35105	1.09741e-08	BGLU22	Glycosyl hydrolase superfamily protein
AT1G66350	0.0621489	0.999892	0.00842761	0.999183	-0.620214	0.0231136	RGL1	RGA-like 1
AT1G66370	-0.0239645	0.999892	-0.34975	0.999183	-1.30357	2.45132e-09	MYB113	myb domain protein 113
AT1G66380	0.627449	0.999892	-0.0231564	0.999183	-1.06981	0.0167662	MYB114	myb domain protein 114
AT1G66430	-0.0405508	0.999892	-0.266553	0.973249	-0.959684	0.00104715	AT1G66430	pfkB-like carbohydrate kinase family protein
AT1G66460	0.382319	0.999892	-0.216152	0.999183	3.1527	1.9343e-54	AT1G66460	Protein kinase superfamily protein
AT1G66580	0.178562	0.999892	-0.132577	0.999183	0.597802	0.0146488	SAG24	senescence associated gene 24
AT1G66600	0.148551	0.999892	0.636408	0.9143	1.95397	0.001778	ABO3	ABA overly sensitive mutant 3
AT1G66610	1.52249	0.999892	1.54235	0	2.84726	0.0128866	AT1G66610	TRAF-like superfamily protein
AT1G66725	0.180887	0.999892	-0.0958114	0.999183	0.674423	0.00287235	MIR163
AT1G66760	0.333205	0.999892	-0.0198978	0.999183	0.755332	0.00799724	AT1G66760	MATE efflux family protein
AT1G66780	0.361888	0.999892	-0.480982	0	1.60396	0.0149541	AT1G66780	MATE efflux family protein
AT1G66860	0.108377	0.999892	1.36971	0.11688	2.38608	0.000639353	AT1G66860	Class I glutamine amidotransferase-like superfamily protein
AT1G66870	-0.103848	0.999892	0.746556	0.608487	2.60046	4.67884e-05	AT1G66870	Carbohydrate-binding X8 domain superfamily protein
AT1G66880	0.137052	0.999892	0.0791213	0.999183	1.49995	7.91445e-23	AT1G66880	Protein kinase superfamily protein
AT1G66890	-0.0360293	0.999892	-0.12123	0.999183	-0.503794	0.003672	AT1G66890	50S ribosomal-like protein
AT1G66920	0.00476526	0.999892	0.217704	0.957816	0.610532	1.63308e-08	AT1G66920	Protein kinase superfamily protein
AT1G66940	-0.098368	0.999892	-0.504343	0.925811	-0.899873	0.0298237	AT1G66940	kinase-like protein
AT1G66960	-0.19115	0.999892	0.0867044	0.999183	3.2782	1.91045e-81	LUP5	Terpenoid cyclases family protein
AT1G66970	0.0530692	0.999892	-0.0164376	0.999183	0.589602	6.34486e-16	SVL2	SHV3-like 2
AT1G67000	0.387196	0.999892	0.389344	0.166191	0.992823	5.49811e-10	AT1G67000	Protein kinase superfamily protein
AT1G67010	-0.361992	0.999892	-1.72817	0	3.4125	0.00229298	AT1G67010	pseudogene of Protein kinase superfamily protein
AT1G67050	-0.238968	0.999892	-0.0976435	0.999183	-0.69768	0.000301139	AT1G67050	membrane-associated kinase regulator
AT1G67060	-0.000128537	0.999901	0.355666	0.36643	0.71321	3.83325e-09	AT1G67060	peptidase M50B-like protein
AT1G67070	0.0407072	0.999892	-0.239733	0.999183	0.772934	0.00114946	DIN9	Mannose-6-phosphate isomerase, type I
AT1G67190	-0.0220347	0.999892	0.0308334	0.999183	0.526525	0.0106111	AT1G67190	F-box/RNI-like superfamily protein
AT1G67400	-0.305011	0.999892	-0.532945	0.776459	-0.65461	0.0194271	AT1G67400	ELMO/CED-12 family protein
AT1G67520	0.0793337	0.999892	0.64471	0.468236	2.12911	1.9799e-24	AT1G67520	lectin protein kinase family protein
AT1G67590	-0.111842	0.999892	-0.227789	0.967276	-1.47334	7.18974e-07	AT1G67590	Remorin family protein
AT1G67650	-0.223586	0.999892	0.30313	0.956711	0.73739	7.13203e-06	AT1G67650	SRP72 RNA-binding domain-containing protein
AT1G67710	-0.0339916	0.999892	0.178034	0.999183	-0.613089	0.0196331	ARR11	response regulator 11
AT1G67800	-0.0348163	0.999892	-0.181661	0.875792	0.611897	2.1088e-06	AT1G67800	Copine (Calcium-dependent phospholipid-binding protein) family
AT1G67850	0.0806412	0.999892	0.053426	0.999183	0.93049	1.16179e-15	AT1G67850	lysine ketoglutarate reductase trans-splicing protein (DUF707)
AT1G67860	0.135842	0.999892	0.353809	0.0598916	0.546789	2.73624e-05	AT1G67860	transmembrane protein
AT1G67900	-0.117138	0.999892	0.614648	0.0153888	-0.270265	0.0142408	AT1G67900	Phototropic-responsive NPH3 family protein
AT1G67910	-0.419299	0.999892	0.385883	0.861309	-0.688983	0.00394605	AT1G67910	hypothetical protein
AT1G67950	0.0494272	0.999892	-0.145946	0.999183	-0.614893	0.0111465	AT1G67950	RNA-binding (RRM/RBD/RNP motifs) family protein
AT1G67980	0.754518	0.999892	0.528128	0.950141	1.29966	2.46223e-05	CCOAMT	caffeoyl-CoA 3-O-methyltransferase
AT1G68010	-0.0786093	0.999892	0.0350252	0.999183	-0.526588	9.92367e-08	HPR	hydroxypyruvate reductase
AT1G68200	0.539613	0.999892	0.696528	0.786742	1.2244	0.0243215	AT1G68200	Zinc finger C-x8-C-x5-C-x3-H type family protein
AT1G68220	-0.0930684	0.999892	-0.0817646	0.999183	-0.743661	9.21575e-05	AT1G68220	aerobic coproporphyrinogen-III oxidase (DUF1218)
AT1G68230	-0.106015	0.999892	-0.487523	0.843087	-1.13159	0.0397663	AT1G68230	Reticulon family protein
AT1G68238	-0.182743	0.999892	-0.400966	0.273735	-0.936436	4.36987e-05	AT1G68238	transmembrane protein
AT1G68260	0.190558	0.999892	0.00157813	0.999183	-0.628959	0.0140514	AT1G68260	Thioesterase superfamily protein
AT1G68320	0.128236	0.999892	2.43782	1.50817e-05	0.897382	0.0417666	MYB62	myb domain protein 62
AT1G68400	-0.0652896	0.999892	0.659948	0.336643	-1.06766	0.000984488	AT1G68400	leucine-rich repeat transmembrane protein kinase family protein
AT1G68530	0.139685	0.999892	0.180817	0.89371	-0.639329	2.6322e-07	KCS6	3-ketoacyl-CoA synthase 6
AT1G68540	-0.214624	0.999892	-0.164467	0.949779	-0.701416	0.000356517	TKPR2	NAD(P)-binding Rossmann-fold superfamily protein
AT1G68560	-0.0236076	0.999892	-0.042133	0.999183	-0.509817	0.007159	XYL1	alpha-xylosidase 1
AT1G68570	-0.036011	0.999892	-0.127617	0.998635	-0.646815	0.00977006	AT1G68570	Major facilitator superfamily protein
AT1G68590	-0.0736794	0.999892	-0.0577808	0.999183	-0.517966	2.03768e-14	PSRP3/1	Ribosomal protein PSRP-3/Ycf65
AT1G68600	0.0195317	0.999892	0.17578	0.999183	-1.04856	1.53538e-09	AT1G68600	aluminum activated malate transporter family protein
AT1G68620	0.233984	0.999892	0.0962349	0.999183	0.951332	3.86114e-06	AT1G68620	alpha/beta-Hydrolases superfamily protein
AT1G68630	0.969785	0.999892	0.38379	0.999183	1.96706	0.000417742	AT1G68630	PLAC8 family protein
AT1G68690	0.107153	0.999892	0.0990988	0.999183	0.916231	5.58552e-10	PERK9	Protein kinase superfamily protein
AT1G68710	0.0838332	0.999892	-0.0251206	0.999183	1.01671	1.22191e-18	AT1G68710	ATPase E1-E2 type family protein / haloacid dehalogenase-like hydrolase family protein
AT1G68820	0.00747483	0.999892	-0.0540947	0.999183	0.500563	5.20498e-05	AT1G68820	Transmembrane Fragile-X-F-associated protein
AT1G69040	-0.285305	0.999892	0.215323	0.97646	-0.551249	0.0302276	ACR4	ACT domain repeat 4
AT1G69200	-0.178251	0.999892	-0.255868	0.951241	-1.03092	2.14208e-08	FLN2	fructokinase-like protein
AT1G69270	0.00859781	0.999892	-0.171406	0.991409	0.528867	4.69856e-05	RPK1	receptor-like protein kinase 1
AT1G69420	-0.0933775	0.999892	0.253246	0.810264	-0.505704	0.0371382	AT1G69420	DHHC-type zinc finger family protein
AT1G69490	0.305159	0.999892	-0.529424	0.861892	1.40639	0.00182664	NAP	NAC-like, activated by AP3/PI
AT1G69520	-0.0603323	0.999892	0.131247	0.999183	0.716788	0.000377929	AT1G69520	S-adenosyl-L-methionine-dependent methyltransferases superfamily protein
AT1G69523	-0.196048	0.999892	-0.018437	0.999183	-0.71866	0.00178894	AT1G69523	S-adenosyl-L-methionine-dependent methyltransferases superfamily protein
AT1G69530	-0.157938	0.999892	-0.993061	0.000917846	-1.19082	2.54796e-05	EXPA1	expansin A1
AT1G69580	0.0671108	0.999892	-0.265155	0.902167	-0.580924	0.0483184	AT1G69580	Homeodomain-like superfamily protein
AT1G69610	0.192672	0.999892	-0.270653	0.956295	0.728003	1.01769e-05	AT1G69610	zinc finger FYVE domain protein, putative (DUF1666)
AT1G69730	-0.0249382	0.999892	-0.100483	0.956711	0.602408	3.32775e-11	AT1G69730	Wall-associated kinase family protein
AT1G69760	-0.0252906	0.999892	0.52094	0.129081	-0.576605	1.48942e-07	AT1G69760	suppressor SRP40-like protein
AT1G69790	0.00923776	0.999892	0.0207607	0.999183	0.712191	0.000972009	AT1G69790	Protein kinase superfamily protein
AT1G69810	0.189117	0.999892	0.1196	0.999183	0.727713	0.0111403	WRKY36	WRKY DNA-binding protein 36
AT1G69840	0.389791	0.999892	0.534175	0.0656954	0.856385	3.86385e-15	AT1G69840	SPFH/Band 7/PHB domain-containing membrane-associated protein family
AT1G69930	0.276291	0.999892	0.378424	0.956711	1.84968	4.78212e-26	GSTU11	glutathione S-transferase TAU 11
AT1G69970	-0.139301	0.999892	-0.0302845	0.999183	-1.27784	0.00100746	CLE26	CLAVATA3/ESR-RELATED 26
AT1G70000	-0.123159	0.999892	0.216937	0.566791	-0.592861	2.32233e-08	AT1G70000	myb-like transcription factor family protein
AT1G70090	-0.0465865	0.999892	1.18568	0.0144795	-0.842131	1.92365e-05	LGT8	glucosyl transferase family 8
AT1G70170	0.176808	0.999892	-0.0659104	0.999183	1.7498	0.000118839	MMP	matrix metalloproteinase
AT1G70230	-0.0759128	0.999892	0.146841	0.998635	-0.675694	3.30506e-05	TBL27	TRICHOME BIREFRINGENCE-LIKE 27
AT1G70260	-2.46385	0.999892	0.0368043	0.999183	-3.45891	0.0236895	UMAMIT36	nodulin MtN21 /EamA-like transporter family protein
AT1G70280	-0.196589	0.999892	0.20547	0.975322	-0.835192	1.86175e-05	AT1G70280	NHL domain-containing protein
AT1G70370	-0.0438475	0.999892	0.077288	0.999183	-0.621094	0.00874806	PG2	polygalacturonase 2
AT1G70400	0	0	-1.181	0	5.24437	0.000404159	AT1G70400	NOSIC domain protein
AT1G70410	-0.116338	0.999892	0.00939076	0.999183	-0.827352	2.7745e-10	BCA4	beta carbonic anhydrase 4
AT1G70430	-0.179003	0.999892	-0.110788	0.999183	-1.01861	0.0393104	AT1G70430	Protein kinase superfamily protein
AT1G70500	0.322848	0.999892	0.19704	0.999183	0.973543	0.0225397	AT1G70500	Pectin lyase-like superfamily protein
AT1G70520	0.00407567	0.999892	0.347905	0.510407	0.717535	6.05756e-18	CRK2	cysteine-rich RLK (RECEPTOR-like protein kinase) 2
AT1G70530	0.133561	0.999892	0.124654	0.999183	0.506895	0.000358061	CRK3	cysteine-rich RLK (RECEPTOR-like protein kinase) 3
AT1G70640	0.439343	0.999892	-1.99613	0.072911	-0.846215	0.036234	AT1G70640	octicosapeptide/Phox/Bem1p (PB1) domain-containing protein
AT1G70670	-0.0694235	0.999892	-0.263087	0.664742	-0.545807	0.0208908	CLO4	Caleosin-related family protein
AT1G70690	0.361552	0.999892	0.437996	0.135117	1.33842	4.50994e-24	HWI1	Receptor-like protein kinase-related family protein
AT1G70700	0.157435	0.999892	-0.0270505	0.999183	-0.535632	0.00847123	TIFY7	TIFY domain/Divergent CCT motif family protein
AT1G70740	-0.0487144	0.999892	0.184394	0.823548	0.508193	0.000187414	AT1G70740	Protein kinase superfamily protein
AT1G70760	-0.0367956	0.999892	0.062181	0.999183	-0.767831	1.27389e-07	NdhL	inorganic carbon transport protein-like protein
AT1G70890	-0.114106	0.999892	-0.0829119	0.999183	-1.63301	7.84621e-06	MLP43	MLP-like protein 43
AT1G71040	-0.0100599	0.999892	0.224363	0.635297	0.530062	5.43905e-11	LPR2	Cupredoxin superfamily protein
AT1G71280	-0.229292	0.999892	1.32369	0	4.06445	7.7575e-20	AT1G71280	DEA(D/H)-box RNA helicase family protein
AT1G71370	0.969785	0.999892	-0.474111	0	6.21599	6.5244e-07	AT1G71370	DEA(D/H)-box RNA helicase family protein
AT1G71390	-1.30957	0.999892	0.0310937	0.999183	3.98521	2.12803e-15	RLP11	receptor like protein 11
AT1G71695	-0.0466721	0.999892	-0.0599854	0.999183	-0.729006	0.004425	AT1G71695	Peroxidase superfamily protein
AT1G71697	0.142511	0.999892	0.0951674	0.999183	0.57358	1.91779e-06	CK1	choline kinase 1
AT1G71720	-0.104136	0.999892	-0.0168947	0.999183	-0.54246	1.42611e-05	PDE338	Nucleic acid-binding proteins superfamily
AT1G71810	-0.116311	0.999892	0.0146987	0.999183	-0.604568	2.57918e-09	AT1G71810	Protein kinase superfamily protein
AT1G71910	0.260883	0.999892	-0.0935322	0.999183	0.896512	1.42398e-05	AT1G71910	hypothetical protein
AT1G72000	0.173395	0.999892	0.853695	0.85236	1.21171	0.02542	A/N-InvF	Plant neutral invertase family protein
AT1G72070	-0.0364554	0.999892	0.101946	0.999183	1.00166	0.000248924	AT1G72070	Chaperone DnaJ-domain superfamily protein
AT1G72080	-1.4595	0.999892	-0.299545	0.999183	2.81608	0.0135399	AT1G72080	hypothetical protein
AT1G72120	0.413083	0.999892	0.0424883	0.999183	0.623272	0.000442082	AT1G72120	Major facilitator superfamily protein
AT1G72150	0.00360088	0.999892	1.00589	0.000295264	0.0448819	0.742458	PATL1	PATELLIN 1
AT1G72220	0.43195	0.999892	0.376041	0.962939	0.936722	0.000898106	AT1G72220	RING/U-box superfamily protein
AT1G72270	-0.306126	0.999892	-0.177996	0.989487	-0.598258	0.00928907	AT1G72270	nucleolar pre-ribosomal-associated protein
AT1G72280	0.37165	0.999892	0.112476	0.999183	0.784337	6.80891e-05	ERO1	endoplasmic reticulum oxidoreductins 1
AT1G72330	0.0153921	0.999892	-0.00133753	0.999183	0.527703	1.4574e-06	ALAAT2	alanine aminotransferase 2
AT1G72416	-0.194154	0.999892	2.04697	0.00095215	-1.0104	0.0100794	AT1G72416	Chaperone DnaJ-domain superfamily protein
AT1G72430	-0.106097	0.999892	1.22927	8.75968e-06	-0.948805	2.42311e-06	AT1G72430	SAUR-like auxin-responsive protein family
AT1G72440	-0.124706	0.999892	-0.297509	0.852564	-0.65985	7.62254e-10	EDA25	CCAAT-binding factor
AT1G72450	0.21309	0.999892	0.276985	0.834516	-0.605789	0.000834533	JAZ6	jasmonate-zim-domain protein 6
AT1G72510	0.120526	0.999892	0.452512	0.00789395	-0.507246	0.000181298	AT1G72510	DUF1677 family protein (DUF1677)
AT1G72540	0.0358769	0.999892	-0.113663	0.999183	0.611865	0.0111051	AT1G72540	Protein kinase superfamily protein
AT1G72680	0.402585	0.999892	-0.285287	0.999183	0.789809	4.41524e-05	CAD1	cinnamyl-alcohol dehydrogenase
AT1G72700	0.0567228	0.999892	0.033436	0.999183	1.15785	2.27728e-13	AT1G72700	ATPase E1-E2 type family protein / haloacid dehalogenase-like hydrolase family protein
AT1G72760	-0.655135	0.999892	-0.248055	0.999183	2.88559	4.67224e-08	AT1G72760	Protein kinase superfamily protein
AT1G72770	0.0755022	0.999892	-0.160037	0.999183	0.56359	0.00102045	HAB1	HYPERSENSITIVE TO ABA1
AT1G72810	-0.214949	0.999892	-0.102638	0.999183	-1.0769	3.52694e-08	AT1G72810	Pyridoxal-5'-phosphate-dependent enzyme family protein
AT1G72870	0.316911	0.999892	0.225255	0.999183	0.823539	0.0407433	AT1G72870	Disease resistance protein (TIR-NBS class)
AT1G72900	0.486857	0.999892	0.617941	0.00311563	0.214096	0.364132	AT1G72900	Toll-Interleukin-Resistance (TIR) domain-containing protein
AT1G72910	-0.038928	0.999892	0.60504	0.000510465	0.565722	0.0122465	AT1G72910	Toll-Interleukin-Resistance (TIR) domain-containing protein
AT1G72920	0.281496	0.999892	0.760231	3.82839e-06	-0.075731	0.843611	AT1G72920	Toll-Interleukin-Resistance (TIR) domain family protein
AT1G72930	-0.00822067	0.999892	0.188279	0.760954	0.537385	6.82893e-06	TIR	toll/interleukin-1 receptor-like protein
AT1G72940	0.132187	0.999892	0.921035	9.48296e-07	0.00698721	0.983719	AT1G72940	Toll-Interleukin-Resistance (TIR) domain-containing protein
AT1G72950	-0.223708	0.999892	0.444933	0.847475	1.64845	2.25852e-06	AT1G72950	Disease resistance protein (TIR-NBS class)
AT1G73010	-0.115701	0.999892	-1.77217	0.00169768	-0.933821	0.333483	PS2	inorganic pyrophosphatase 1
AT1G73090	-0.0953389	0.999892	-0.0962	0.999183	-0.639481	0.000336027	AT1G73090	WD repeat protein
AT1G73110	-0.134409	0.999892	0.0519342	0.999183	-0.560487	2.42103e-08	AT1G73110	P-loop containing nucleoside triphosphate hydrolases superfamily protein
AT1G73250	0.0914339	0.999892	0.0273318	0.999183	0.588605	0.000402153	GER1	GDP-4-keto-6-deoxymannose-3,5-epimerase-4-reductase 1
AT1G73270	-0.336865	0.999892	1.40379	0	4.92405	0.001036	scpl6	serine carboxypeptidase-like 6
AT1G73325	0.226256	0.999892	-0.145945	0.999183	-1.46334	4.99407e-05	AT1G73325	Kunitz family trypsin and protease inhibitor protein
AT1G73330	0.651465	0.999892	-0.212147	0.98063	-2.32821	0.000168337	DR4	drought-repressed 4
AT1G73590	-0.377562	0.999892	-0.0185225	0.999183	-0.91382	0.00708017	PIN1	Auxin efflux carrier family protein
AT1G73610	-0.491489	0.999892	0.203967	0.999183	4.10292	0.00423627	AT1G73610	GDSL-like Lipase/Acylhydrolase superfamily protein
AT1G73660	-0.0728335	0.999892	-0.021909	0.999183	-0.61353	8.04938e-05	AT1G73660	protein tyrosine kinase family protein
AT1G73805	0.31922	0.999892	0.485719	0.262415	1.99925	7.53671e-41	SARD1	Calmodulin binding protein-like protein
AT1G73810	0.114313	0.999892	0.360546	0.943432	0.757363	0.000115508	AT1G73810	Core-2/I-branching beta-1,6-N-acetylglucosaminyltransferase family protein
AT1G74070	-0.0542329	0.999892	-0.278051	0.871191	-1.24252	1.27597e-13	AT1G74070	Cyclophilin-like peptidyl-prolyl cis-trans isomerase family protein
AT1G74090	-0.00389024	0.999892	-0.0507901	0.999183	-0.748549	2.24441e-08	SOT18	desulfo-glucosinolate sulfotransferase 18
AT1G74140	-1.05821	0.999892	1.46618	0	2.58233	0.00685455	AT1G74140	Rhomboid-related intramembrane serine protease family protein
AT1G74170	-0.130722	0.999892	-0.251853	0.861309	0.797253	3.83763e-10	RLP13	receptor like protein 13
AT1G74280	0.229287	0.999892	0.0236043	0.999183	0.616298	2.44357e-05	AT1G74280	alpha/beta-Hydrolases superfamily protein
AT1G74350	0.212015	0.999892	0.0107896	0.999183	0.632235	0.00406848	AT1G74350	Intron maturase, type II family protein
AT1G74360	0.281323	0.999892	0.111807	0.999183	1.09148	4.08308e-07	AT1G74360	Leucine-rich repeat protein kinase family protein
AT1G74440	0.0300183	0.999892	0.202223	0.852051	0.667291	3.00825e-07	AT1G74440	ER membrane protein, putative (DUF962)
AT1G74450	0.0024641	0.999892	0.811674	0.000994962	-0.435423	0.0130337	AT1G74450	BPS1-like protein (DUF793)
AT1G74560	-0.0748638	0.999892	0.00127675	0.999183	-0.50227	4.26226e-05	NRP1	NAP1-related protein 1
AT1G74580	-0.241712	0.999892	0.0228785	0.999183	-0.626681	0.0188525	AT1G74580	Pentatricopeptide repeat (PPR) superfamily protein
AT1G74590	0.117833	0.999892	0.109126	0.999183	1.32239	3.46836e-11	GSTU10	glutathione S-transferase TAU 10
AT1G74650	-0.0853503	0.999892	0.538857	0.823548	-1.1153	0.000810416	MYB31	myb domain protein 31
AT1G74710	0.527375	0.999892	0.236654	0.966136	2.36043	1.8934e-30	EDS16	ADC synthase superfamily protein
AT1G74880	-0.142553	0.999892	-0.00439608	0.999183	-0.650708	6.05203e-10	NdhO	NAD(P)H:plastoquinone dehydrogenase complex subunit O
AT1G74930	-0.0233877	0.999892	-1.0491	0.0127337	-0.441779	0.355666	ORA47	Integrase-type DNA-binding superfamily protein
AT1G75040	-0.367103	0.999892	0.730198	0.173152	0.566325	0.0111314	PR5	pathogenesis-related protein 5
AT1G75060	-0.181486	0.999892	-0.373572	0.999183	-1.73663	0.0163158	AT1G75060	histone deacetylase complex subunit
AT1G75090	-0.553633	0.999892	-0.724011	0.862046	-1.69499	0.0359173	AT1G75090	DNA glycosylase superfamily protein
AT1G75130	0.0842135	0.999892	0.000885492	0.999183	0.534559	0.000130429	CYP721A1	cytochrome P450, family 721, subfamily A, polypeptide 1
AT1G75170	0.157881	0.999892	-0.0129794	0.999183	0.507963	0.00045486	AT1G75170	Sec14p-like phosphatidylinositol transfer family protein
AT1G75190	-0.182511	0.999892	-0.041804	0.999183	-0.552335	0.000478329	AT1G75190	hypothetical protein
AT1G75250	-0.0286361	0.999892	-0.0345271	0.999183	-0.950424	0.00381948	RL6	RAD-like 6
AT1G75280	-0.00569876	0.999892	-0.136927	0.997025	-1.05333	1.16425e-10	AT1G75280	NmrA-like negative transcriptional regulator family protein
AT1G75530	0	0	0	0	4.11292	0.0275817	AT1G75530	Forkhead-associated (FHA) domain-containing protein
AT1G75580	0.36332	0.999892	-1.28391	0.295202	-1.04747	0.0135761	AT1G75580	SAUR-like auxin-responsive protein family
AT1G75710	-0.0890669	0.999892	0.415249	0.972985	-1.22928	0.00470789	AT1G75710	C2H2-like zinc finger protein
AT1G75720	0.0763942	0.999892	-1.29206	0.80949	-3.7107	0.0131828	AT1G75720	WEB family protein (DUF827)
AT1G75800	-0.118824	0.999892	0.339219	0.186486	-0.600291	0.000149437	AT1G75800	Pathogenesis-related thaumatin superfamily protein
AT1G75820	-0.216146	0.999892	-0.131484	0.999183	-0.797965	4.22024e-05	CLV1	Leucine-rich receptor-like protein kinase family protein
AT1G76040	0.0965692	0.999892	-0.0917991	0.999183	1.55869	7.46936e-24	CPK29	calcium-dependent protein kinase 29
AT1G76065	0.257799	0.999892	0.207079	0.999183	0.810609	0.0162753	AT1G76065	LYR family of Fe/S cluster biogenesis protein
AT1G76090	-0.00682393	0.999892	0.820434	0.0154104	0.110393	0.699819	SMT3	sterol methyltransferase 3
AT1G76240	0.221658	0.999892	0.14417	0.999183	2.14743	0.000153452	AT1G76240	DUF241 domain protein (DUF241)
AT1G76250	-0.225526	0.999892	-0.226194	0.999183	3.00522	9.528e-05	AT1G76250	transmembrane protein
AT1G76350	-0.0832445	0.999892	0.486048	0.0235051	-0.52999	3.46579e-05	AT1G76350	Plant regulator RWP-RK family protein
AT1G76360	0.254936	0.999892	0.223384	0.853492	0.710937	1.92299e-09	AT1G76360	Protein kinase superfamily protein
AT1G76410	-0.0642127	0.999892	-0.933245	0.0496154	0.353206	0.368507	ATL8	RING/U-box superfamily protein
AT1G76530	-0.0339995	0.999892	0.0922693	0.999183	-1.26398	1.53538e-09	AT1G76530	Auxin efflux carrier family protein
AT1G76590	0.131837	0.999892	-0.103622	0.999183	0.816081	0.000165727	AT1G76590	PLATZ transcription factor family protein
AT1G76620	-0.159883	0.999892	0.492881	0.545521	0.827022	0.0150792	AT1G76620	Serine/Threonine-kinase, putative (Protein of unknown function, DUF547)
AT1G76680	0.208838	0.999892	0.150477	0.999183	-0.68888	0.00569786	OPR1	12-oxophytodienoate reductase 1
AT1G76690	0.262777	0.999892	-0.143101	0.999183	-0.850073	0.000174537	OPR2	12-oxophytodienoate reductase 2
AT1G76700	-0.00789637	0.999892	0.195231	0.611938	0.728039	5.05315e-12	AT1G76700	DNAJ heat shock N-terminal domain-containing protein
AT1G76780	-0.0732566	0.999892	0.0897396	0.999183	1.57384	1.99757e-06	AT1G76780	HSP20-like chaperones superfamily protein
AT1G76870	-0.247556	0.999892	-0.235852	0.966136	-0.691976	0.0074722	AT1G76870	transcription factor
AT1G76930	-0.73117	0.999892	0.226231	0.999183	0.80362	0.000400951	EXT4	extensin 4
AT1G76970	0.0882711	0.999892	-0.141042	0.991409	0.866547	6.37765e-11	AT1G76970	Target of Myb protein 1
AT1G76980	0.143557	0.999892	-0.235507	0.967073	0.565425	0.00434861	AT1G76980	patatin-like phospholipase domain protein
AT1G76990	-0.0595161	0.999892	0.206746	0.956711	-0.719339	8.02333e-05	ACR3	ACT domain repeat 3
AT1G77090	0.0065082	0.999892	-0.0951095	0.985982	-0.509332	4.6452e-07	AT1G77090	thylakoid lumenal protein (Mog1/PsbP/DUF1795-like photosystem II reaction center PsbP family protein)
AT1G77110	-0.165067	0.999892	-0.0170215	0.999183	-1.1802	0.0485175	PIN6	Auxin efflux carrier family protein
AT1G77145	-0.0633235	0.999892	-0.258974	0.999183	0.992536	2.92585e-05	AT1G77145	transmembrane protein, putative (DUF506)
AT1G77210	-0.00881741	0.999892	0.611604	0.000105631	0.453562	0.0578639	STP14	sugar transporter 14
AT1G77310	-0.0358419	0.999892	-0.0629674	0.999183	-0.614795	0.00933748	AT1G77310	wound-responsive family protein
AT1G77380	-0.120515	0.999892	0.325175	0.582473	1.38763	1.46218e-19	AAP3	amino acid permease 3
AT1G77390	-0.166376	0.999892	-0.0563688	0.999183	1.18895	0.00620967	CYCA1
AT1G77490	-0.0285139	0.999892	-0.0219108	0.999183	-0.695929	1.0431e-06	TAPX	thylakoidal ascorbate peroxidase
AT1G77500	0.152866	0.999892	-0.100299	0.999183	0.92101	6.76838e-08	AT1G77500	DUF630 family protein, putative (DUF630 and DUF632)
AT1G77510	0.174648	0.999892	-0.146523	0.952405	0.92921	3.56686e-07	PDIL1-2	PDI-like 1-2
AT1G77570	0.378166	0.999892	-0.218919	0.999183	0.649706	0.0142663	AT1G77570	Winged helix-turn-helix transcription repressor DNA-binding protein
AT1G77580	-0.349317	0.999892	-0.598132	0.178118	-1.24283	1.56678e-07	AT1G77580	filament-like protein (DUF869)
AT1G77590	-0.0682908	0.999892	0.00218441	0.999183	-0.50317	0.00293349	LACS9	long chain acyl-CoA synthetase 9
AT1G77630	-0.199898	0.999892	0.31288	0.75511	-1.00201	1.01307e-06	LYM3	Peptidoglycan-binding LysM domain-containing protein
AT1G77640	-0.59809	0	2.11525	0.0198673	-1.25572	0.0268901	AT1G77640	Integrase-type DNA-binding superfamily protein
AT1G77670	-0.0874182	0.999892	-0.0933592	0.999183	-0.535605	7.724e-07	AT1G77670	Pyridoxal phosphate (PLP)-dependent transferases superfamily protein
AT1G77690	-0.0747046	0.999892	-0.214374	0.999183	-1.02722	0.000505538	LAX3	like AUX1 3
AT1G77700	0.319616	0.999892	-0.347646	0.999183	-1.67548	0.0475489	AT1G77700	Pathogenesis-related thaumatin superfamily protein
AT1G77730	-0.371865	0.999892	0.166061	0	3.53787	0.0419037	AT1G77730	Pleckstrin homology (PH) domain superfamily protein
AT1G77960	-0.30035	0.999892	0.218748	0.999183	-0.795818	0.0161689	AT1G77960	repressor ROX1-like protein
AT1G78020	-0.268064	0.999892	-0.0535986	0.999183	-0.74891	2.13388e-08	AT1G78020	senescence-associated family protein, putative (DUF581)
AT1G78030	-0.654981	0.999892	0.327268	0.889519	-0.568326	0.0300107	AT1G78030	hypothetical protein
AT1G78060	-0.190321	0.999892	0.212845	0.975322	-0.633096	0.000644601	AT1G78060	Glycosyl hydrolase family protein
AT1G78100	-0.0646699	0.999892	0.500917	0.107898	-0.611365	3.11453e-05	AUF1	F-box family protein
AT1G78190	-0.198153	0.999892	-0.14362	0.999183	0.621489	0.00955584	AT1G78190	Trm112p-like protein
AT1G78310	0.216271	0.999892	0.0706952	0.999183	0.530765	0.00234416	AT1G78310	VQ motif-containing protein
AT1G78370	-0.0128384	0.999892	0.0564261	0.999183	-1.24545	1.18724e-08	GSTU20	glutathione S-transferase TAU 20
AT1G78410	0.337171	0.999892	0.395558	0.21502	0.950322	0.000284288	AT1G78410	VQ motif-containing protein
AT1G78450	0.034074	0.999892	0.335401	0.883047	-0.616335	0.00968203	AT1G78450	SOUL heme-binding family protein
AT1G78550	0.166034	0.999892	0.130811	0.999183	0.529656	4.70583e-05	AT1G78550	2-oxoglutarate (2OG) and Fe(II)-dependent oxygenase superfamily protein
AT1G78570	-0.14785	0.999892	0.0418228	0.999183	0.525765	0.00146372	RHM1	rhamnose biosynthesis 1
AT1G78580	-0.317849	0.999892	-0.20732	0.966136	-0.692976	0.00011132	TPS1	trehalose-6-phosphate synthase
AT1G78630	0.0682957	0.999892	0.0371355	0.999183	-0.503632	2.85457e-07	emb1473	Ribosomal protein L13 family protein
AT1G78670	0.0947711	0.999892	0.00277682	0.999183	-0.536405	0.00440562	GGH3	gamma-glutamyl hydrolase 3
AT1G78820	-0.392903	0.999892	-0.324309	0.85236	-0.831749	0.00411648	AT1G78820	D-mannose binding lectin protein with Apple-like carbohydrate-binding domain-containing protein
AT1G78915	0.0693121	0.999892	-0.0154246	0.999183	-0.586843	2.61946e-07	AT1G78915	Tetratricopeptide repeat (TPR)-like superfamily protein
AT1G78970	-0.149508	0.999892	0.226952	0.963978	-0.634278	0.0446864	LUP1	lupeol synthase 1
AT1G78995	-0.0668756	0.999892	-0.234089	0.805586	-0.768815	0.000156603	AT1G78995	hypothetical protein
AT1G79160	0.0929674	0.999892	-1.08003	0.00101636	-0.0679269	0.763285	AT1G79160	filamentous hemagglutinin transporter
AT1G79245	0.261073	0.999892	0.322149	0.328315	0.655313	5.83958e-05	AT1G79245	pseudogene of Winged helix-turn-helix transcription repressor DNA-binding protein
AT1G79380	0.0204425	0.999892	0.143197	0.887793	0.583656	3.09509e-11	RGLG4	Ca(2)-dependent phospholipid-binding protein (Copine) family
AT1G79390	-0.0754551	0.999892	-0.203083	0.998719	-0.555479	5.15965e-05	AT1G79390	centrosomal protein
AT1G79450	0.115489	0.999892	-0.169966	0.999183	1.27189	0.000133403	ALIS5	ALA-interacting subunit 5
AT1G79680	0.421496	0.999892	0.384872	0.177378	0.71584	0.0325697	WAKL10	WALL ASSOCIATED KINASE (WAK)-LIKE 10
AT1G79700	-0.267504	0.999892	0.476281	0.870573	0.578382	0.00133034	WRI4	Integrase-type DNA-binding superfamily protein
AT1G79820	-0.143668	0.999892	-0.210165	0.996743	-0.893138	0.00979453	SGB1	Major facilitator superfamily protein
AT1G80050	-0.287717	0.999892	-0.148682	0.999183	-1.04992	0.00182111	APT2	adenine phosphoribosyl transferase 2
AT1G80110	0.105034	0.999892	-0.111966	0.999183	1.01515	1.00274e-09	PP2-B11	phloem protein 2-B11
AT1G80130	-0.204244	0.999892	-0.322146	0.973555	-1.23477	5.68478e-05	AT1G80130	Tetratricopeptide repeat (TPR)-like superfamily protein
AT1G80240	-0.189952	0.999892	-1.11164	0	3.72963	0.0350764	DGR1	choice-of-anchor C domain protein, putative (Protein of unknown function, DUF642)
AT1G80245	-0.148994	0.999892	-0.311025	0.767389	-0.570773	0.00453099	AT1G80245	Spc97 / Spc98 family of spindle pole body (SBP) component
AT1G80270	-0.174854	0.999892	-0.197309	0.999183	-0.742906	0.000335369	PPR596	PENTATRICOPEPTIDE REPEAT 596
AT1G80280	-0.0224649	0.999892	-0.244708	0.999183	-1.0374	8.63543e-05	AT1G80280	alpha/beta-Hydrolases superfamily protein
AT1G80290	0.0609699	0.999892	-0.24378	0.767287	0.548552	0.00111105	AT1G80290	Nucleotide-diphospho-sugar transferases superfamily protein
AT1G80420	0.0102997	0.999892	0.319053	0.247797	0.610065	1.30929e-05	ATXRCC1	BRCT domain-containing DNA repair protein
AT1G80440	-0.21811	0.999892	0.272253	0.880056	0.598913	0.00620862	AT1G80440	Galactose oxidase/kelch repeat superfamily protein
AT1G80460	0.00839355	0.999892	0.102196	0.999183	0.62658	2.63951e-11	NHO1	Actin-like ATPase superfamily protein
AT1G80510	-0.0373646	0.999892	0.108503	0.998719	0.732107	7.12891e-07	AT1G80510	Transmembrane amino acid transporter family protein
AT1G80590	0.969785	0.999892	0.533769	0	2.88625	0.00260105	WRKY66	WRKY DNA-binding protein 66
AT1G80610	0.08506	0.999892	-0.0377998	0.999183	0.682219	9.38866e-13	AT1G80610	hypothetical protein
AT1G80640	-0.163902	0.999892	-0.011128	0.999183	-0.980182	1.30873e-05	AT1G80640	Protein kinase superfamily protein
AT1G80660	0.240024	0.999892	0.214976	0	2.89508	4.92693e-05	HA9	H[ ]-ATPase 9
AT1G80840	0.457079	0.999892	-0.186104	0.861309	0.857216	5.08445e-05	WRKY40	WRKY DNA-binding protein 40
AT1G80850	-0.184782	0.999892	-0.366424	0.875901	-0.889665	0.00439724	AT1G80850	DNA glycosylase superfamily protein
AT1G80920	-0.00346233	0.999892	0.158785	0.999183	0.544478	0.00933316	J8	Chaperone DnaJ-domain superfamily protein
AT1G80960	-0.0403226	0.999892	0.381306	0.354821	0.530601	9.60849e-05	AT1G80960	F-box and Leucine Rich Repeat domains containing protein
AT2G01020	0.389557	0.999892	0.26619	0.999183	0.89642	0.0120163	AT2G01020
AT2G01120	-0.127954	0.999892	0.0191306	0.999183	-0.679678	0.0116175	ORC4	origin recognition complex subunit 4
AT2G01180	-0.0438401	0.999892	0.648381	0.0687968	0.670148	0.000233943	PAP1	phosphatidic acid phosphatase 1
AT2G01190	0.0111277	0.999892	0.636282	0.00698306	0.5155	1.00885e-06	PDE331	Octicosapeptide/Phox/Bem1p family protein
AT2G01420	-0.092508	0.999892	0.555134	0.129081	-0.618991	0.00224352	PIN4	Auxin efflux carrier family protein
AT2G01540	0.0674967	0.999892	0.202529	0.982495	0.803029	7.79328e-09	AT2G01540	Calcium-dependent lipid-binding (CaLB domain) family protein
AT2G01590	-0.107763	0.999892	-0.0291604	0.999183	-0.614366	2.02846e-06	CRR3	chlororespiratory reduction 3
AT2G01650	0.111512	0.999892	0.116036	0.979551	0.630963	5.97517e-12	PUX2	plant UBX domain-containing protein 2
AT2G01660	0.169079	0.999892	-0.186832	0.999183	-0.601026	0.0119761	PDLP6	plasmodesmata-located protein 6
AT2G01670	-0.091435	0.999892	-0.413093	0.29455	0.509099	4.08366e-06	NUDT17	nudix hydrolase homolog 17
AT2G01755	-0.157093	0.999892	0.0158448	0.999183	-0.502173	0.000593491	AT2G01755	hypothetical protein
AT2G01760	-0.313391	0.999892	0.162394	0.999183	-1.08076	0.000328546	RR14	response regulator 14
AT2G01818	-0.04587	0.999892	0.2597	0.999183	1.01396	0.0254658	AT2G01818	PLATZ transcription factor family protein
AT2G02020	-0.270584	0.999892	-0.166928	0.999183	-1.03828	0.027454	PTR4	Major facilitator superfamily protein
AT2G02130	-0.0625628	0.999892	-0.101469	0.999183	-0.543591	0.0172629	LCR68	low-molecular-weight cysteine-rich 68
AT2G02150	-0.355207	0.999892	-0.686576	0.684292	-0.726686	0.0131718	EMB2794	Tetratricopeptide repeat (TPR)-like superfamily protein
AT2G02220	-0.0556255	0.999892	0.00711459	0.999183	1.10056	1.11999e-11	PSKR1	phytosulfokin receptor 1
AT2G02310	0.901651	0.999892	0.249001	0.999183	1.78845	0.00388324	PP2-B6	phloem protein 2-B6
AT2G02340	-2.07841	0.999892	-0.310979	0	5.36721	1.46711e-05	PP2-B8	phloem protein 2-B8
AT2G02350	0.39468	0.999892	-0.0602262	0.999183	1.40503	3.74672e-06	SKIP3	SKP1 interacting partner 3
AT2G02360	0.0110513	0.999892	0.0719022	0.999183	0.74052	3.63384e-10	PP2-B10	phloem protein 2-B10
AT2G02370	0.108381	0.999892	0.0184751	0.999183	0.539211	0.000297831	AT2G02370	SNARE associated Golgi protein family
AT2G02500	-0.0453062	0.999892	-0.0206886	0.999183	-0.582837	1.27381e-05	ISPD	Nucleotide-diphospho-sugar transferases superfamily protein
AT2G02580	0.969785	0.999892	-0.038886	0	7.88186	1.00471e-11	CYP71B9	cytochrome P450, family 71, subfamily B, polypeptide 9
AT2G02700	-1.7813	0.999892	-1.1263	0.980955	3.04346	0.00968203	AT2G02700	Cysteine/Histidine-rich C1 domain family protein
AT2G02710	0.162861	0.999892	-0.120531	0.999183	0.865054	0.00401512	PLPB	PAS/LOV protein B
AT2G02740	-0.170503	0.999892	-0.258191	0.743736	-0.737038	0.000153456	WHY3	ssDNA-binding transcriptional regulator
AT2G02810	0.141242	0.999892	-0.0101793	0.999183	0.937602	7.5649e-08	UTR1	UDP-galactose transporter 1
AT2G02850	-0.614428	0.999892	-0.112202	0.999183	0.990473	0.0139174	ARPN	plantacyanin
AT2G02870	0.14471	0.999892	0.0468128	0.999183	0.540094	0.000297831	AT2G02870	Galactose oxidase/kelch repeat superfamily protein
AT2G02950	-0.141505	0.999892	0.795793	0.0125833	-1.07696	6.01878e-06	PKS1	phytochrome kinase substrate 1
AT2G02960	-0.0746335	0.999892	0.113023	0.985106	0.778244	1.30036e-18	AT2G02960	RING/FYVE/PHD zinc finger superfamily protein
AT2G03120	0.00755728	0.999892	-0.0327888	0.999183	0.579827	7.25467e-10	SPP	signal peptide peptidase
AT2G03310	0.0436118	0.999892	-0.00210496	0.999183	-0.517562	1.00246e-05	AT2G03310	transmembrane protein
AT2G03350	-0.0749649	0.999892	0.33211	0.682919	-0.578408	0.00194756	AT2G03350	DUF538 family protein (Protein of unknown function, DUF538)
AT2G03410	0.457296	0.999892	0.567078	0.975322	1.56777	0.00979453	AT2G03410	Mo25 family protein
AT2G03450	0.0314995	0.999892	0.0426006	0.999183	0.578523	0.000348953	PAP9	purple acid phosphatase 9
AT2G03500	-0.188742	0.999892	-0.210297	0.992707	-0.616474	0.0177136	AT2G03500	Homeodomain-like superfamily protein
AT2G03505	0.0588528	0.999892	0.032846	0.999183	0.667278	0.00708017	AT2G03505	Carbohydrate-binding X8 domain superfamily protein
AT2G03510	0.146093	0.999892	0.091249	0.952665	0.642439	6.05203e-10	AT2G03510	SPFH/Band 7/PHB domain-containing membrane-associated protein family
AT2G03530	0.177789	0.999892	0.500275	0.00325358	-0.00378106	0.988616	UPS2	ureide permease 2
AT2G03540	0.265585	0.999892	1.04187	0.00637623	0.0236067	0.955153	AT2G03540	transposable_element_gene
AT2G03550	-0.109435	0.999892	-0.124808	0.902931	-0.513495	1.25421e-05	AT2G03550	alpha/beta-Hydrolases superfamily protein
AT2G03750	-0.203795	0.999892	-0.331342	0.394403	-0.576596	9.14241e-05	AT2G03750	P-loop containing nucleoside triphosphate hydrolases superfamily protein
AT2G03760	0.191184	0.999892	-0.198262	0.999183	1.068	5.39145e-06	SOT12	sulfotransferase 12
AT2G03980	0.191324	0.999892	0.279029	0.129081	-0.553149	0.0042727	AT2G03980	GDSL-like Lipase/Acylhydrolase superfamily protein
AT2G04030	-0.0714985	0.999892	-0.128247	0.999183	-0.629865	8.82435e-06	CR88	Chaperone protein htpG family protein
AT2G04039	-0.0510475	0.999892	0.0265051	0.999183	-0.55148	1.16909e-06	AT2G04039	DUF2996 family protein
AT2G04070	0.338418	0.999892	-0.0152904	0.999183	1.9855	5.30153e-24	AT2G04070	MATE efflux family protein
AT2G04100	0.224763	0.999892	0.370025	0.85236	1.20569	6.65657e-08	AT2G04100	MATE efflux family protein
AT2G04430	0.144276	0.999892	0.189116	0.998635	0.979762	2.50822e-08	NUDT5	nudix hydrolase homolog 5
AT2G04450	0.105288	0.999892	0.172439	0.999183	3.14196	5.07964e-32	NUDT6	nudix hydrolase homolog 6
AT2G04490	-0.136024	0.999892	-0.0981209	0.999183	1.83042	3.8905e-06	AT2G04490	transposable_element_gene
AT2G04495	0.0704038	0.999892	0.317596	0.922067	1.88907	3.93599e-10	AT2G04495	transmembrane protein
AT2G04515	-0.893262	0.999892	0.469689	0.967073	3.76302	1.13784e-23	AT2G04515	transmembrane protein
AT2G04790	-0.137429	0.999892	0.0552102	0.999183	-0.504528	0.000371164	AT2G04790	PTB domain engulfment adapter
AT2G05320	0.0795251	0.999892	-0.0640847	0.999183	0.617515	1.14615e-07	AT2G05320	beta-1,2-N-acetylglucosaminyltransferase II
AT2G05790	-0.29736	0.999892	-0.162046	0.999183	-1.05333	0.0469306	AT2G05790	O-Glycosyl hydrolases family 17 protein
AT2G05910	-0.386456	0.999892	0.309119	0.999183	1.41134	0.00132416	AT2G05910	LURP-one-like protein (DUF567)
AT2G05920	-0.112606	0.999892	0.138868	0.998635	-0.671532	0.00116508	AT2G05920	Subtilase family protein
AT2G05940	0.0582181	0.999892	0.290671	0.168761	1.14772	6.96163e-28	RIPK	Protein kinase superfamily protein
AT2G05990	0.0166144	0.999892	-0.282128	0.411407	-0.581201	0.000185402	MOD1	NAD(P)-binding Rossmann-fold superfamily protein
AT2G06850	-0.211855	0.999892	2.48353	0.00323087	-0.283898	0.84275	XTH4	xyloglucan endotransglucosylase/hydrolase 4
AT2G07180	-0.0120648	0.999892	0.0251755	0.999183	0.522986	1.94072e-06	AT2G07180	Protein kinase superfamily protein
AT2G12400	-0.10267	0.999892	0.108546	0.999183	-0.803087	0.0451178	AT2G12400	plasma membrane fusion protein
AT2G12505	-0.12068	0.999892	-0.0776111	0.999183	1.46325	0.00578523	AT2G12505	transposable_element_gene
AT2G13128	-0.479634	0.999892	-0.024033	0.999183	1.06561	0.019952	AT2G13128	pseudogene of F-box and associated interaction domains-containing protein
AT2G13760	-1.07714	0.999892	-0.712997	0	4.34739	9.36361e-07	AT2G13760	no-apical-meristem-associated carboxy-terminal domain protein
AT2G13790	0.21195	0.999892	0.141358	0.955898	1.41317	2.2953e-26	SERK4	somatic embryogenesis receptor-like kinase 4
AT2G13800	0.0400016	0.999892	0.0686416	0.999183	0.585849	5.40714e-07	SERK5	somatic embryogenesis receptor-like kinase 5
AT2G13810	0.62534	0.999892	0.350734	0.941468	1.98867	4.69914e-08	ALD1	AGD2-like defense response protein 1
AT2G14080	0.0497391	0.999892	-0.0262371	0.999183	0.521751	1.50711e-05	AT2G14080	Disease resistance protein (TIR-NBS-LRR class) family
AT2G14210	-1.09344	0.999892	-2.17643	0	2.63038	0.0126302	AGL44	AGAMOUS-like 44
AT2G14520	-0.0608318	0.999892	-0.47351	0.795495	-1.23458	0.000342279	AT2G14520	CBS domain protein (DUF21)
AT2G14550	0	0	0	0	4.41887	0.0479581	AT2G14550	pseudogene of RNA-binding (RRM/RBD/RNP motifs) family protein
AT2G14560	0.104001	0.999892	-0.0619694	0.999183	1.04623	2.20411e-14	LURP1	LURP-one-like protein (DUF567)
AT2G14610	-0.436954	0.999892	0.888164	0.121419	1.98401	1.18511e-14	PR1	pathogenesis-related protein 1
AT2G14660	-0.103399	0.999892	-0.389515	0.697671	-0.834251	4.53702e-05	AT2G14660	thymocyte nuclear-like protein
AT2G14750	0.0332448	0.999892	0.0348448	0.999183	-0.863867	4.99077e-08	APK	APS kinase
AT2G14878	0.00289116	0.999892	0.0366141	0.999183	0.537805	1.3969e-05	AT2G14878
AT2G14880	-0.038697	0.999892	-0.202797	0.664742	-0.526923	1.58783e-07	AT2G14880	SWIB/MDM2 domain superfamily protein
AT2G15000	0.102848	0.999892	-0.261579	0.972985	-0.720639	5.34595e-06	AT2G15000	caspase-6 protein
AT2G15020	-0.390772	0.999892	-1.20429	0.000234633	-0.806152	0.00154762	AT2G15020	hypothetical protein
AT2G15040	0.176432	0.999892	-0.0114417	0.999183	0.603354	0.000401304	RLP18	pseudogene of receptor like protein 53
AT2G15050	-0.208141	0.999892	-0.0398439	0.999183	-1.03018	0.000101274	LTP	lipid transfer protein
AT2G15128	-0.16857	0.999892	-0.126755	0.999183	-0.95781	0.00435301	AT2G15128
AT2G15300	0.154763	0.999892	-0.0475128	0.999183	-0.511616	0.0143466	AT2G15300	Leucine-rich repeat protein kinase family protein
AT2G15390	0.288693	0.999892	0.40734	0.159977	0.63314	0.0105586	FUT4	fucosyltransferase 4
AT2G15480	0.287277	0.999892	-0.148039	0.999183	0.589778	0.0142525	UGT73B5	UDP-glucosyl transferase 73B5
AT2G15620	-0.120953	0.999892	-0.0720106	0.999183	-0.670931	3.03335e-19	NIR1	nitrite reductase 1
AT2G15780	0.211902	0.999892	0.339377	0.999183	1.49141	0.00359541	AT2G15780	Cupredoxin superfamily protein
AT2G15880	0.622833	0.999892	-0.0569872	0.999183	1.57164	0.0271498	AT2G15880	Leucine-rich repeat (LRR) family protein
AT2G15960	-0.0132654	0.999892	-0.0133366	0.999183	0.547249	0.000666811	AT2G15960	stress-induced protein
AT2G16060	0.118889	0.999892	-0.216592	0.999183	1.00511	5.32847e-05	HB1	hemoglobin 1
AT2G16280	-0.0752026	0.999892	0.688982	0.00709425	-0.670194	1.3435e-05	KCS9	3-ketoacyl-CoA synthase 9
AT2G16450	0.969785	0.999892	1.40379	0	3.90196	0.00100905	AT2G16450	F-box and associated interaction domains-containing protein
AT2G16530	0.268623	0.999892	-0.0139868	0.999183	0.703017	1.64822e-05	AT2G16530	3-oxo-5-alpha-steroid 4-dehydrogenase family protein
AT2G16586	0.253369	0.999892	0.104753	0.999183	0.856465	0.000508879	AT2G16586	transmembrane protein
AT2G16700	0.176598	0.999892	0.0459841	0.999183	0.867611	2.77164e-08	ADF5	actin depolymerizing factor 5
AT2G16710	0.0616396	0.999892	0.0971506	0.999183	0.592621	3.70465e-08	AT2G16710	Iron-sulfur cluster biosynthesis family protein
AT2G16870	0.142251	0.999892	-0.044995	0.999183	1.10369	3.36123e-14	AT2G16870	Disease resistance protein (TIR-NBS-LRR class) family
AT2G17040	-0.250091	0.999892	0.812521	0.0165359	2.24224	2.21866e-50	NAC036	NAC domain containing protein 36
AT2G17120	0.145713	0.999892	0.0498129	0.999183	1.08969	1.20751e-19	LYM2	lysm domain GPI-anchored protein 2 precursor
AT2G17220	0.0565159	0.999892	0.14457	0.999183	0.567893	1.00107e-06	Kin3	Protein kinase superfamily protein
AT2G17230	-0.282259	0.999892	2.90022	3.98362e-05	-1.69462	0.0126466	EXL5	EXORDIUM like 5
AT2G17280	0.00541396	0.999892	-0.121812	0.999183	-0.855083	0.00797263	AT2G17280	Phosphoglycerate mutase family protein
AT2G17290	0.104274	0.999892	0.350216	0.201339	0.513213	9.13714e-08	CPK6	Calcium-dependent protein kinase family protein
AT2G17440	0.0636171	0.999892	0.0571012	0.999183	0.550472	2.24454e-05	PIRL5	plant intracellular ras group-related LRR 5
AT2G17650	-0.26365	0.999892	-0.292407	0.757188	-0.604465	0.0034348	AT2G17650	AMP-dependent synthetase and ligase family protein
AT2G17660	-0.136436	0.999892	-0.46233	0.999183	-0.810986	0.0474532	AT2G17660	RPM1-interacting protein 4 (RIN4) family protein
AT2G17705	-0.0204822	0.999892	-0.0621076	0.999183	0.550954	0.000190549	AT2G17705	methionine-S-oxide reductase
AT2G17720	0.272038	0.999892	0.0781076	0.998635	0.535766	0.000176677	P4H5	2-oxoglutarate (2OG) and Fe(II)-dependent oxygenase superfamily protein
AT2G17760	0.0917359	0.999892	0.0506112	0.999183	0.563092	4.83111e-09	AT2G17760	Eukaryotic aspartyl protease family protein
AT2G17780	-0.114577	0.999892	-0.0710722	0.999183	0.53571	0.000146684	MCA2	PLAC8 family protein
AT2G17790	0.179859	0.999892	0.027192	0.999183	0.500473	3.91556e-09	VPS35A	vacuolar protein sorting-associated 35A-like protein
AT2G17880	0.0840423	0.999892	-0.157643	0.999183	0.61715	0.0251874	AT2G17880	Chaperone DnaJ-domain superfamily protein
AT2G18000	0.504775	0.999892	-0.248546	0.986147	0.66794	0.0316525	TAF14	TBP-associated factor 14
AT2G18150	0.238408	0.999892	1.34867	0.85236	2.38848	0.000136128	AT2G18150	Peroxidase superfamily protein
AT2G18193	0.379327	0.999892	0.109798	0.999183	1.30364	2.63897e-05	AT2G18193	P-loop containing nucleoside triphosphate hydrolases superfamily protein
AT2G18196	0.312104	0.999892	0.0685086	0.999183	-1.14954	0.00229582	AT2G18196	Heavy metal transport/detoxification superfamily protein
AT2G18230	-0.209893	0.999892	0.189137	0.857	-0.677381	1.38211e-08	PPa2	pyrophosphorylase 2
AT2G18328	-0.295869	0.999892	-0.308697	0.98063	-0.687989	0.0128428	RL4	RAD-like 4
AT2G18550	0.146039	0.999892	0.390677	0.999183	1.58484	0.0238045	HB21	homeobox protein 21
AT2G18570	-0.124536	0.999892	-0.243652	0.977306	-0.741883	0.0152698	AT2G18570	UDP-Glycosyltransferase superfamily protein
AT2G18650	-0.0590426	0.999892	0.622369	0.883047	1.25571	0.0138962	MEE16	RING/U-box superfamily protein
AT2G18660	-0.182773	0.999892	0.112954	0.999183	3.44486	1.807e-32	PNP-A	plant natriuretic peptide A
AT2G18690	0.419644	0.999892	0.506058	0.614431	1.33902	3.11235e-08	AT2G18690	transmembrane protein
AT2G18700	0.050829	0.999892	0.252982	0.999183	1.08216	5.14734e-05	TPS11	trehalose phosphatase/synthase 11
AT2G18720	-1.11297	0.999892	1.16726	0.416296	1.67448	0.00531002	AT2G18720	Translation elongation factor EF1A/initiation factor IF2gamma family protein
AT2G18860	0.021093	0.999892	0.308687	0.192442	-0.654473	1.54762e-05	AT2G18860	Syntaxin/t-SNARE family protein
AT2G18890	-0.368057	0.999892	0.655466	0.0493673	-0.637388	0.0152463	AT2G18890	Protein kinase superfamily protein
AT2G18940	-0.168083	0.999892	-0.156621	0.938571	-0.624931	3.00485e-08	AT2G18940	Tetratricopeptide repeat (TPR)-like superfamily protein
AT2G18990	0.129146	0.999892	-0.279032	0.818938	-0.540136	0.00372476	TXND9	thioredoxin-like/ATP-binding protein
AT2G19170	-0.31862	0.999892	-0.401468	0.906354	-0.966607	0.038756	SLP3	subtilisin-like serine protease 3
AT2G19190	-0.119748	0.999892	0.301646	0.992707	2.2786	1.87125e-29	FRK1	FLG22-induced receptor-like kinase 1
AT2G19670	-0.207512	0.999892	-0.272444	0.999183	-0.77582	0.0231986	PRMT1A	protein arginine methyltransferase 1A
AT2G19710	0.176297	0.999892	0.420252	0.135364	0.886267	9.05256e-25	AT2G19710	Regulator of Vps4 activity in the MVB pathway protein
AT2G19720	-0.0839092	0.999892	0.0652081	0.999183	-1.03967	0.000159169	rps15ab	ribosomal protein S15A B
AT2G19800	1.09061	0.999892	-0.974242	0.999183	1.68701	0.000220234	MIOX2	myo-inositol oxygenase 2
AT2G19860	-0.181178	0.999892	-0.0921841	0.999183	-0.731545	4.9716e-06	HXK2	hexokinase 2
AT2G20010	0.108075	0.999892	0.07665	0.999183	0.643908	5.38019e-10	AT2G20010	Gls protein (DUF810)
AT2G20030	-2.05985	0.999892	-0.0310728	0	2.16605	0.00693136	AT2G20030	RING/U-box superfamily protein
AT2G20110	0.0485447	0.999892	-0.0524922	0.999183	0.729396	0.0211503	AT2G20110	Tesmin/TSO1-like CXC domain-containing protein
AT2G20142	0.364153	0.999892	0.832622	0.0398571	1.90548	2.2489e-19	AT2G20142	Toll-Interleukin-Resistance (TIR) domain family protein
AT2G20150	-0.270996	0.999892	0.189938	0.999183	2.47356	0.000137935	AT2G20150	hypothetical protein
AT2G20210	-0.341426	0.999892	0.196588	0.98063	-0.624961	0.0292148	AT2G20210	RNI-like superfamily protein
AT2G20320	-0.00376755	0.999892	-0.0515363	0.999183	0.630791	2.53109e-09	AT2G20320	DENN (AEX-3) domain-containing protein
AT2G20340	0.404613	0.999892	0.528537	0.430125	-0.696341	8.69422e-05	AAS	Pyridoxal phosphate (PLP)-dependent transferases superfamily protein
AT2G20510	-1.92155	0.999892	0.389818	0	4.01421	3.89094e-07	TIM44-1	translocase inner membrane subunit 44-1
AT2G20550	0.0640893	0.999892	0.277134	0.965893	-0.645946	0.00883078	AT2G20550	HSP40/DnaJ peptide-binding protein
AT2G20560	0.174361	0.999892	-0.0151076	0.999183	0.56591	0.00138998	AT2G20560	DNAJ heat shock family protein
AT2G20670	-0.0617243	0.999892	-0.257098	0.999183	1.04741	0.0414081	AT2G20670	sugar phosphate exchanger, putative (DUF506)
AT2G20720	0.128189	0.999892	-0.3256	0.922067	1.11931	0.00156268	AT2G20720	Pentatricopeptide repeat (PPR) superfamily protein
AT2G20950	-0.11615	0.999892	-0.179746	0.973555	-0.617918	5.1682e-05	AT2G20950	phospholipase-like protein (PEARLI 4) family protein
AT2G21070	0.263213	0.999892	-0.139393	0.999183	-0.67936	0.00101009	FIO1	methyltransferase
AT2G21080	0.0726124	0.999892	0.0252251	0.999183	-0.620761	0.00137691	AT2G21080	Ras guanine nucleotide exchange factor K
AT2G21130	-0.0607371	0.999892	-0.126367	0.999183	-0.60293	0.00105196	AT2G21130	Cyclophilin-like peptidyl-prolyl cis-trans isomerase family protein
AT2G21170	-0.023369	0.999892	0.00831599	0.999183	-0.501164	6.54651e-22	TIM	triosephosphate isomerase
AT2G21188	-0.053589	0.999892	0.0609109	0.999183	0.822421	7.22048e-10	AT2G21188
AT2G21195	0.0801831	0.999892	0.0283871	0.999183	-0.514658	0.00871157	AT2G21195	hypothetical protein
AT2G21210	0.0318951	0.999892	-0.231511	0.464049	-0.735661	1.37437e-19	AT2G21210	SAUR-like auxin-responsive protein family
AT2G21280	-0.033294	0.999892	0.0620534	0.999183	-0.531408	4.14151e-09	SULA	NAD(P)-binding Rossmann-fold superfamily protein
AT2G21320	-0.145383	0.999892	-0.501377	0.0496154	-0.544917	0.0259161	BBX18	B-box zinc finger family protein
AT2G21330	-0.118488	0.999892	0.0266145	0.999183	-0.900293	5.81142e-14	FBA1	fructose-bisphosphate aldolase 1
AT2G21340	-0.041621	0.999892	0.047005	0.999183	-0.621788	4.86856e-09	AT2G21340	MATE efflux family protein
AT2G21370	-0.145307	0.999892	-0.00378492	0.999183	-0.718637	9.38154e-13	XK-1	xylulose kinase-1
AT2G21385	-0.0397053	0.999892	-0.0988506	0.980955	-0.582189	6.53729e-14	AT2G21385	hypothetical protein
AT2G21540	-0.197546	0.999892	-0.0252584	0.999183	1.12702	0.002581	SFH3	SEC14-like 3
AT2G21550	0.0139471	0.999892	0.506192	0.657351	0.521255	0.0482217	AT2G21550	Bifunctional dihydrofolate reductase/thymidylate synthase
AT2G21620	0.203775	0.999892	-0.0582215	0.999183	0.650761	1.12811e-05	RD2	Adenine nucleotide alpha hydrolases-like superfamily protein
AT2G21640	-0.00831329	0.999892	0.0140441	0.999183	1.45047	6.42091e-11	AT2G21640	marker for oxidative stress response protein
AT2G21710	-0.181128	0.999892	-0.376939	0.564768	-0.670507	0.00227915	EMB2219	Mitochondrial transcription termination factor family protein
AT2G21830	-0.123798	0.999892	0.043083	0.999183	-0.86208	0.0156402	AT2G21830	Cysteine/Histidine-rich C1 domain family protein
AT2G21850	-0.165668	0.999892	0.236863	0.967276	1.17373	1.22368e-09	AT2G21850	Cysteine/Histidine-rich C1 domain family protein
AT2G21860	-0.0900277	0.999892	-0.228969	0.589957	-0.586484	5.32125e-12	AT2G21860	violaxanthin de-epoxidase-like protein
AT2G21880	-0.0689548	0.999892	0.333706	0.998635	0.972109	0.03032	RAB7A	RAB GTPase homolog 7A
AT2G21900	0.987392	0.999892	0.682448	0	3.67177	0.000232386	WRKY59	WRKY DNA-binding protein 59
AT2G21910	-1.42842	0.999892	0.00373341	0	5.45703	2.62291e-05	CYP96A5	cytochrome P450, family 96, subfamily A, polypeptide 5
AT2G22190	-0.176062	0.999892	-0.753506	0.122113	-1.05972	1.93852e-08	TPPE	Haloacid dehalogenase-like hydrolase (HAD) superfamily protein
AT2G22230	-0.0158549	0.999892	-0.15571	0.999183	-0.904647	7.724e-07	AT2G22230	Thioesterase superfamily protein
AT2G22260	0.101098	0.999892	0.104247	0.999183	-0.781717	0.0109963	ALKBH2	oxidoreductase, 2OG-Fe(II) oxygenase family protein
AT2G22330	0.194013	0.999892	-0.110672	0.999183	-0.502029	0.00949909	CYP79B3	cytochrome P450, family 79, subfamily B, polypeptide 3
AT2G22410	-0.355907	0.999892	-0.250103	0.999183	-0.985832	0.00960459	SLO1	SLOW GROWTH 1
AT2G22500	0.262096	0.999892	0.379948	0.559774	0.863103	1.62424e-06	UCP5	uncoupling protein 5
AT2G22650	-0.177594	0.999892	-0.11116	0.999183	-0.560005	0.00258416	AT2G22650	FAD-dependent oxidoreductase family protein
AT2G22730	-0.0670503	0.999892	-0.49059	0.833778	-0.659243	0.0274073	AT2G22730	Major facilitator superfamily protein
AT2G22870	-0.0691059	0.999892	-0.24652	0.724684	-0.716132	2.4932e-08	EMB2001	P-loop containing nucleoside triphosphate hydrolases superfamily protein
AT2G22890	0.118942	0.999892	-0.567823	0.994477	-2.25475	0.00212775	AT2G22890	Kua-ubiquitin conjugating enzyme hybrid localization domain-containing protein
AT2G22920	0.95966	0.999892	0.415281	0.999183	-1.59068	0.0395566	SCPL12	serine carboxypeptidase-like 12
AT2G23000	-0.00421698	0.999892	0.477383	0.178431	-1.7975	0.0371959	scpl10	serine carboxypeptidase-like 10
AT2G23010	0.161195	0.999892	0.207962	0.999183	-1.08691	0.00317589	SCPL9	serine carboxypeptidase-like 9
AT2G23030	1.28668	0.999892	-2.21479	0.786688	1.7441	0.00128775	SNRK2.9	SNF1-related protein kinase 2.9
AT2G23100	-0.397874	0.999892	1.49572	0.0499848	-0.246329	0.44441	AT2G23100	Cysteine/Histidine-rich C1 domain family protein
AT2G23110	-2.05921	0.999892	-0.734423	0.999183	3.00496	0.00439566	AT2G23110	Late embryogenesis abundant protein, group 6
AT2G23130	0.0083308	0.999892	2.0083	0.00696413	-1.75022	0.00637804	AGP17	arabinogalactan protein 17
AT2G23170	0.588716	0.999892	0.34683	0.980777	2.21118	1.20133e-11	GH3.3	Auxin-responsive GH3 family protein
AT2G23290	-0.214105	0.999892	1.49392	0.000340884	-0.811526	6.22339e-08	MYB70	myb domain protein 70
AT2G23320	0.15624	0.999892	0.175421	0.999183	0.81104	1.19149e-06	WRKY15	WRKY DNA-binding protein 15
AT2G23450	0.155752	0.999892	0.00665954	0.999183	0.698472	2.38339e-06	AT2G23450	Protein kinase superfamily protein
AT2G23610	0.040608	0.999892	0.293004	0.739828	-0.587413	0.00132176	MES3	methyl esterase 3
AT2G23680	0.265108	0.999892	0.200837	0.925811	0.663701	0.000154587	AT2G23680	Cold acclimation protein WCOR413 family
AT2G23810	0.254747	0.999892	0.38624	0.893252	1.12445	4.9855e-12	TET8	tetraspanin8
AT2G23830	0.195879	0.999892	-0.126148	0.999183	3.59948	1.11459e-07	AT2G23830	PapD-like superfamily protein
AT2G23910	-0.0698391	0.999892	0.075885	0.999183	-0.87869	0.0193008	AT2G23910	NAD(P)-binding Rossmann-fold superfamily protein
AT2G23950	-0.100307	0.999892	-0.407618	0.149291	-0.689044	9.7029e-07	AT2G23950	Leucine-rich repeat protein kinase family protein
AT2G24060	-0.104967	0.999892	-0.0962883	0.998635	-0.605495	6.42744e-11	AT2G24060	Translation initiation factor 3 protein
AT2G24090	-0.0610441	0.999892	-0.0197882	0.999183	-0.54125	4.69425e-16	PRPL35	Ribosomal protein L35
AT2G24160	-0.0563583	0.999892	0.131847	0.999183	1.34071	2.13539e-23	AT2G24160	pseudogene of receptor like protein 37
AT2G24165	-0.819582	0.999892	0.0969345	0.999183	1.04071	0.00290396	AT2G24165	pseudogene of receptor like protein 30
AT2G24170	-0.096974	0.999892	0.0319784	0.999183	0.643118	0.0157484	AT2G24170	Endomembrane protein 70 protein family
AT2G24220	-0.0177	0.999892	0.0780359	0.999183	-0.512252	0.00377713	PUP5	purine permease 5
AT2G24240	0.0669043	0.999892	-0.0127711	0.999183	0.830114	3.47892e-05	AT2G24240	BTB/POZ domain with WD40/YVTN repeat-like protein
AT2G24270	-0.145365	0.999892	0.171833	0.657076	-0.518412	3.65668e-10	ALDH11A3	aldehyde dehydrogenase 11A3
AT2G24285	0.969785	0.999892	0.951075	0	3.12058	0.0401889	AT2G24285	zinc finger, C3HC4 type (RING finger) family protein
AT2G24290	-0.0889308	0.999892	0.180921	0.952665	-0.600367	0.00289518	AT2G24290	ubiquitin-associated protein (DUF1068)
AT2G24550	-0.141793	0.999892	0.283789	0.720299	0.543796	0.00086842	AT2G24550	major centromere autoantigen B-like protein
AT2G24600	0.278498	0.999892	0.640817	0.305623	0.710132	0.00154119	AT2G24600	Ankyrin repeat family protein
AT2G24630	-0.20465	0.999892	-0.0778699	0.999183	-0.705106	0.0064358	ATCSLC08	Glycosyl transferase family 2 protein
AT2G24762	0.0499555	0.999892	0.117168	0.999183	-1.08347	0.000323189	GDU4	glutamine dumper 4
AT2G24850	0.509781	0.999892	0.470859	0.190521	1.42572	3.63225e-14	TAT3	tyrosine aminotransferase 3
AT2G25000	-0.0419883	0.999892	0.151521	0.999183	0.980555	4.35229e-15	WRKY60	WRKY DNA-binding protein 60
AT2G25050	-0.117384	0.999892	-0.131624	0.999183	-0.566474	0.00142372	AT2G25050	actin-binding FH2 (formin 2) family protein
AT2G25090	0.424775	0.999892	0.185015	0.999183	1.21084	0.000545668	CIPK16	CBL-interacting protein kinase 16
AT2G25110	0.132771	0.999892	0.0255984	0.999183	0.515724	7.724e-07	SDF2	stromal cell-derived factor 2-like protein precursor
AT2G25200	-0.0821786	0.999892	0.619905	0.0402627	0.191001	0.181092	AT2G25200	hypothetical protein (DUF868)
AT2G25440	-0.191376	0.999892	0.781026	0.582473	1.14633	3.92152e-07	RLP20	receptor like protein 20
AT2G25470	0.0894617	0.999892	0.170538	0.999183	1.51127	4.73768e-19	RLP21	receptor like protein 21
AT2G25480	-0.198265	0.999892	-0.197074	0.966136	-0.556434	0.0015208	AT2G25480	TPX2 (targeting protein for Xklp2) protein family
AT2G25490	0.0408721	0.999892	-0.595639	0.000253688	-0.159654	0.0487412	EBF1	EIN3-binding F box protein 1
AT2G25510	-0.0552917	0.999892	0.0568585	0.999183	0.595666	5.44954e-08	AT2G25510	transmembrane protein
AT2G25520	-0.00741964	0.999892	-0.0245873	0.999183	0.755771	1.61301e-17	AT2G25520	Drug/metabolite transporter superfamily protein
AT2G25900	-0.192477	0.999892	-0.654753	0.151941	0.874077	4.96392e-05	ATCTH	Zinc finger C-x8-C-x5-C-x3-H type family protein
AT2G26020	-0.0782353	0.999892	0.417062	0.999183	-1.52539	0.00280755	PDF1.2b	plant defensin 1.2b
AT2G26080	-0.0998484	0.999892	0.0973679	0.979481	-0.533165	1.2933e-06	GLDP2	glycine decarboxylase P-protein 2
AT2G26150	0.360841	0.999892	-0.546121	0.954228	1.23207	0.0331104	HSFA2	heat shock transcription factor A2
AT2G26170	0.138486	0.999892	-0.0778651	0.999183	0.765907	2.88581e-09	CYP711A1	cytochrome P450, family 711, subfamily A, polypeptide 1
AT2G26190	0.0360288	0.999892	0.370878	0.387258	0.562877	0.00471384	AT2G26190	calmodulin-binding family protein
AT2G26250	-0.153561	0.999892	0.0550458	0.999183	-0.659397	2.80584e-05	KCS10	3-ketoacyl-CoA synthase 10
AT2G26300	0.0433572	0.999892	0.0224068	0.999183	0.534478	4.83868e-10	GP ALPHA 1	G protein alpha subunit 1
AT2G26330	-0.0908146	0.999892	-0.150921	0.999183	-0.745115	0.0108898	ER	Leucine-rich receptor-like protein kinase family protein
AT2G26390	-0.350749	0.999892	0.278802	0.999183	2.29775	2.48156e-12	AT2G26390	Serine protease inhibitor (SERPIN) family protein
AT2G26400	-0.445494	0.999892	1.06838	0.129081	5.94285	3.62333e-50	ARD3	acireductone dioxygenase 3
AT2G26410	0	0	0	0	6.85139	2.15295e-08	Iqd4	IQ-domain 4
AT2G26440	0.284339	0.999892	0.382579	0.464049	0.933203	1.64899e-05	AT2G26440	Plant invertase/pectin methylesterase inhibitor superfamily
AT2G26560	0.124089	0.999892	1.07251	1.16346e-06	-0.0173021	0.979449	PLA2A	phospholipase A 2A
AT2G26580	-0.139968	0.999892	0.0276412	0.999183	-0.774693	7.49864e-05	YAB5	plant-specific transcription factor YABBY family protein
AT2G26600	0.0754267	0.999892	0.229255	0.487837	0.550571	1.90372e-11	AT2G26600	Glycosyl hydrolase superfamily protein
AT2G26640	-0.324612	0.999892	0.292864	0.696598	-0.723657	0.020985	KCS11	3-ketoacyl-CoA synthase 11
AT2G26650	0.0240716	0.999892	0.0934327	0.999183	-0.751159	2.71432e-07	KT1	K transporter 1
AT2G26840	-0.0381008	0.999892	-0.0877502	0.999183	-0.637742	7.93125e-06	AT2G26840	MutS2
AT2G26870	-0.172054	0.999892	0.04565	0.999183	-0.529481	0.00483175	NPC2	non-specific phospholipase C2
AT2G26900	0.0100062	0.999892	0.0149819	0.999183	-0.553572	1.25815e-12	BASS2	Sodium Bile acid symporter family
AT2G26910	-0.064737	0.999892	0.0490598	0.999183	-0.636427	7.5638e-05	ABCG32	pleiotropic drug resistance 4
AT2G27040	-0.11177	0.999892	-0.28685	0.959741	-0.939301	0.000126419	AGO4	Argonaute family protein
AT2G27060	-0.168628	0.999892	-0.238483	0.951606	-0.654667	0.000428785	AT2G27060	Leucine-rich repeat protein kinase family protein
AT2G27130	-0.172877	0.999892	-0.241845	0.958937	-0.729962	0.027999	AT2G27130	Bifunctional inhibitor/lipid-transfer protein/seed storage 2S albumin superfamily protein
AT2G27220	0.0173282	0.999892	0.36814	0.999183	-2.24127	0.0427648	BLH5	BEL1-like homeodomain 5
AT2G27420	-0.36368	0.999892	-0.61863	0.669677	-3.67185	0.000862169	AT2G27420	Cysteine proteinases superfamily protein
AT2G27470	0.0116916	0.999892	-0.318374	0.943116	-0.69957	0.00027444	NF-YB11	nuclear factor Y, subunit B11
AT2G27660	-0.043199	0.999892	0.317097	0.973555	1.92051	1.08235e-41	AT2G27660	Cysteine/Histidine-rich C1 domain family protein
AT2G27690	0.523499	0.999892	0.44042	0.468919	0.835732	0.00199589	CYP94C1	cytochrome P450, family 94, subfamily C, polypeptide 1
AT2G27770	-0.0723343	0.999892	0.0594981	0.999183	-0.756725	0.00162417	AT2G27770	DUF868 family protein (DUF868)
AT2G27810	-0.0908476	0.999892	0.229803	0.902167	-0.512087	0.0130435	NAT12	nucleobase-ascorbate transporter 12
AT2G27820	-0.0974613	0.999892	-0.500981	0.03397	-0.468503	0.191301	PD1	prephenate dehydratase 1
AT2G28000	-0.194651	0.999892	-0.209732	0.866612	-0.908751	4.71345e-16	CPN60A	chaperonin-60alpha
AT2G28050	-0.296338	0.999892	-0.114331	0.999183	-1.29491	0.0340046	AT2G28050	Pentatricopeptide repeat (PPR) superfamily protein
AT2G28105	-0.282382	0.999892	0.316515	0.97646	-0.968799	0.0211125	AT2G28105	replication factor-A carboxy-terminal domain protein
AT2G28110	0.123607	0.999892	0.171743	0.999183	1.61809	7.61975e-06	FRA8	Exostosin family protein
AT2G28150	-0.212256	0.999892	0.560506	0.651762	-0.857653	0.00497442	AT2G28150	UPSTREAM OF FLC protein (DUF966)
AT2G28160	-0.0133783	0.999892	0.357395	0.840625	0.67362	0.0363017	FRU	FER-like regulator of iron uptake
AT2G28400	0.406151	0.999892	-0.581284	0.858436	0.894135	0.00133875	AT2G28400	senescence regulator (Protein of unknown function, DUF584)
AT2G28470	-0.210054	0.999892	0.102168	0.999183	-0.682501	0.0316176	BGAL8	beta-galactosidase 8
AT2G28500	0.131489	0.999892	0.597122	0.810495	0.762498	0.0385245	LBD11	LOB domain-containing protein 11
AT2G28550	-0.0933231	0.999892	-0.154408	0.973555	-0.632353	4.28413e-05	RAP2.7	related to AP2.7
AT2G28570	-0.0670077	0.999892	0.26927	0.999183	1.38799	4.65273e-08	AT2G28570	hypothetical protein
AT2G28605	-0.0669385	0.999892	-0.158462	0.870573	-0.580951	1.02697e-09	AT2G28605	Photosystem II reaction center PsbP family protein
AT2G28740	0.275726	0.999892	-0.097947	0.999183	-0.707607	0.0133382	HIS4	histone H4
AT2G28890	0.00165304	0.999892	-0.0489385	0.999183	0.809778	2.72629e-09	PLL4	poltergeist like 4
AT2G28900	-0.183801	0.999892	-0.0690939	0.999183	-0.742655	0.00747529	OEP16-1	outer plastid envelope protein 16-1
AT2G28930	-0.143495	0.999892	0.051944	0.999183	-0.68565	0.000608134	PK1B	protein kinase 1B
AT2G28950	-0.363038	0.999892	0.14116	0.999183	-0.704992	0.0300072	EXPA6	expansin A6
AT2G29070	0.12013	0.999892	0.145931	0.998635	0.64976	1.17247e-07	AT2G29070	Ubiquitin fusion degradation UFD1 family protein
AT2G29110	-0.409873	0.999892	1.39597	0.0370439	1.88253	8.5972e-27	GLR2.8	glutamate receptor 2.8
AT2G29120	-0.0473184	0.999892	0.330974	0.567336	0.828871	2.97283e-11	GLR2.7	glutamate receptor 2.7
AT2G29170	-0.848455	0.999892	0.219022	0.999183	-1.60426	0.00750539	AT2G29170	NAD(P)-binding Rossmann-fold superfamily protein
AT2G29180	-0.166146	0.999892	-0.051142	0.999183	-0.589403	5.72934e-06	AT2G29180	transmembrane protein
AT2G29260	-0.238279	0.999892	0.0531126	0.999183	-0.68863	0.0405127	AT2G29260	NAD(P)-binding Rossmann-fold superfamily protein
AT2G29290	-0.146164	0.999892	0.166845	0.944692	-0.721833	0.000113688	AT2G29290	NAD(P)-binding Rossmann-fold superfamily protein
AT2G29310	-0.358996	0.999892	-0.0395955	0.999183	-0.877447	2.69966e-08	AT2G29310	NAD(P)-binding Rossmann-fold superfamily protein
AT2G29350	0.241311	0.999892	0.351354	0.770782	0.864935	2.40955e-06	SAG13	senescence-associated gene 13
AT2G29400	0.100321	0.999892	0.179793	0.966819	0.657761	1.64884e-05	TOPP1	type one protein phosphatase 1
AT2G29470	0.0511917	0.999892	0.344255	0.999183	1.19972	0.0194606	GSTU3	glutathione S-transferase tau 3
AT2G29750	-0.262918	0.999892	-0.717779	0.999183	1.48308	0.0470999	UGT71C1	UDP-glucosyl transferase 71C1
AT2G29890	-0.147858	0.999892	-0.399788	0.751612	-1.09879	0.00381948	VLN1	villin-like 1
AT2G29950	-0.172095	0.999892	0.221493	0.999183	1.06605	0.000144891	ELF4-L1	ELF4-like 1
AT2G29980	-0.261598	0.999892	-0.139562	0.999183	-0.83551	0.015934	FAD3	fatty acid desaturase 3
AT2G29990	0.21268	0.999892	0.103404	0.975322	0.840584	7.32761e-08	NDA2	alternative NAD(P)H dehydrogenase 2
AT2G30100	0.0830859	0.999892	-0.402402	0.183192	-0.575319	1.99077e-06	AT2G30100	pentatricopeptide (PPR) repeat-containing protein
AT2G30140	0.171185	0.999892	-0.148648	0.999183	0.64063	1.21958e-05	UGT87A2	UDP-Glycosyltransferase superfamily protein
AT2G30150	-0.0940826	0.999892	-0.0658138	0.999183	-0.871866	1.36196e-08	AT2G30150	UDP-Glycosyltransferase superfamily protein
AT2G30230	-0.584928	0.999892	-1.10697	3.21929e-06	-0.235204	0.563022	AT2G30230	6,7-dimethyl-8-ribityllumazine synthase
AT2G30250	0.0962345	0.999892	0.20447	0.988528	0.865349	1.47635e-08	WRKY25	WRKY DNA-binding protein 25
AT2G30420	-0.324778	0.999892	-0.158496	0.999183	-1.71176	0.0032848	ETC2	Homeodomain-like superfamily protein
AT2G30490	-0.00531505	0.999892	-0.0873307	0.998635	0.536049	0.0138743	C4H	cinnamate-4-hydroxylase
AT2G30550	0.207836	0.999892	0.119652	0.999183	1.39196	1.20512e-18	AT2G30550	alpha/beta-Hydrolases superfamily protein
AT2G30590	-0.0643747	0.999892	0.567391	0.0141764	0.173319	0.155171	WRKY21	WRKY DNA-binding protein 21
AT2G30660	1.69112	0.999892	1.63123	0	3.66291	1.50716e-15	AT2G30660	ATP-dependent caseinolytic (Clp) protease/crotonase family protein
AT2G30695	-0.168943	0.999892	0.00906938	0.999183	-0.609251	2.14592e-08	AT2G30695	bacterial trigger factor
AT2G30790	-0.44078	0.999892	-0.141158	0.999183	-0.605553	0.00831653	PSBP-2	photosystem II subunit P-2
AT2G30840	0.231712	0.999892	0.608169	0.817316	0.707811	0.00962473	AT2G30840	2-oxoglutarate (2OG) and Fe(II)-dependent oxygenase superfamily protein
AT2G30860	0.00217689	0.999892	0.00966809	0.999183	-0.650932	0.000325453	GSTF9	glutathione S-transferase PHI 9
AT2G30870	0.124652	0.999892	0.089271	0.999183	-0.666543	0.000821442	GSTF10	glutathione S-transferase PHI 10
AT2G30890	-0.0853215	0.999892	0.05779	0.999183	-0.915847	0.020945	AT2G30890	Cytochrome b561/ferric reductase transmembrane protein family
AT2G30930	-0.166607	0.999892	1.81631	8.35943e-08	-0.593219	0.0113834	AT2G30930	hypothetical protein
AT2G30942	-0.151811	0.999892	-0.244081	0.992707	0.750772	0.000996605	AT2G30942	transmembrane protein, putative (DUF3317)
AT2G31020	-0.167192	0.999892	0.205302	0.999183	1.46716	1.5501e-08	ORP1A	OSBP(oxysterol binding protein)-related protein 1A
AT2G31090	0.199266	0.999892	0.0163482	0.999183	0.544707	8.25061e-06	AT2G31090	transmembrane protein
AT2G31170	-0.062176	0.999892	-0.0998382	0.999183	-0.711601	2.39554e-11	SYCO ARATH	Cysteinyl-tRNA synthetase, class Ia family protein
AT2G31230	-0.0601178	0.999892	-0.802475	0.183355	-0.762433	0.000449639	ERF15	ethylene-responsive element binding factor 15
AT2G31290	-0.25926	0.999892	-0.0852111	0.999183	-0.5035	0.0015836	AT2G31290	Ubiquitin carboxyl-terminal hydrolase family protein
AT2G31750	0.0824167	0.999892	0.251057	0.700487	-0.513527	0.00607188	UGT74D1	UDP-glucosyl transferase 74D1
AT2G31790	-0.0958283	0.999892	-0.0154952	0.999183	-0.961251	1.91322e-12	AT2G31790	UDP-Glycosyltransferase superfamily protein
AT2G31865	-0.00929662	0.999892	0.33497	0.792403	1.24361	1.09737e-20	PARG2	poly(ADP-ribose) glycohydrolase 2
AT2G31870	0.0139314	0.999892	0.0561103	0.999183	0.665118	6.55436e-05	TEJ	Poly (ADP-ribose) glycohydrolase (PARG)
AT2G31880	0.0426921	0.999892	0.323127	0.790388	1.48085	1.14732e-27	SOBIR1	Leucine-rich repeat protein kinase family protein
AT2G31890	0.0190253	0.999892	0.0639273	0.999183	-0.651932	3.80736e-05	RAP	RAP
AT2G32050	2.6117	0.999892	0.214527	0	2.73809	5.91962e-05	AT2G32050	cell cycle control-like protein (DUF572)
AT2G32100	-0.354613	0.999892	0.150542	0.999183	-1.16608	0.000376479	OFP16	ovate family protein 16
AT2G32140	0.503829	0.999892	0.576503	0.205134	1.49883	2.26364e-07	AT2G32140	transmembrane receptor
AT2G32190	0.872548	0.999892	0.294149	0.999183	1.5238	6.60618e-06	AT2G32190	cysteine-rich/transmembrane domain A-like protein
AT2G32210	0.203519	0.999892	-0.351962	0.998635	1.3086	5.11874e-06	AT2G32210	cysteine-rich/transmembrane domain A-like protein
AT2G32400	0.0226254	0.999892	-0.0762979	0.999183	-0.584612	8.33717e-10	GLR5	glutamate receptor 5
AT2G32470	0	0	-0.0257613	0	2.79886	0.0452383	AT2G32470	F-box associated ubiquitination effector family protein
AT2G32500	-0.0841482	0.999892	0.000810406	0.999183	-0.605762	4.4727e-08	AT2G32500	Stress responsive alpha-beta barrel domain protein
AT2G32560	-0.155952	0.999892	0.172587	0.980955	-0.686375	0.000628159	AT2G32560	F-box family protein
AT2G32640	-0.0363833	0.999892	0.0785077	0.999183	-0.785903	1.94154e-11	AT2G32640	Lycopene beta/epsilon cyclase protein
AT2G32680	0.0968736	0.999892	-0.0338415	0.999183	1.04575	0.000186035	RLP23	receptor like protein 23
AT2G32800	-0.0960522	0.999892	0.251472	0.751735	0.666443	6.13204e-09	AP4.3A	protein kinase family protein
AT2G32820	0	0	-0.038886	0	4.2466	0.020023	AT2G32820	Transcription elongation factor (TFIIS) family protein
AT2G32830	-0.177941	0.999892	-0.0470003	0.999183	-1.14497	0.0360462	PHT1
AT2G32860	-0.0435206	0.999892	-0.400511	0.608487	-1.14229	0.000152548	BGLU33	beta glucosidase 33
AT2G32930	0.0768741	0.999892	0.0688188	0.999183	0.545204	0.00338917	ZFN2	zinc finger nuclease 2
AT2G33060	-0.00313545	0.999892	-0.00109459	0.999183	0.61902	0.00731156	RLP27	receptor like protein 27
AT2G33080	0.385	0.999892	0.141702	0.999183	1.19874	5.7286e-06	RLP28	receptor like protein 28
AT2G33110	0.125319	0.999892	-0.119404	0.999183	0.716054	4.17811e-05	VAMP723	vesicle-associated membrane protein 723
AT2G33120	0.0845301	0.999892	0.10327	0.999183	0.685087	3.1231e-09	SAR1	synaptobrevin-related protein 1
AT2G33130	0	0	1.52021	0	2.06029	0.0227295	RALFL18	ralf-like 18
AT2G33150	0.153511	0.999892	-0.0319814	0.999183	0.619198	0.000143525	PKT3	peroxisomal 3-ketoacyl-CoA thiolase 3
AT2G33160	0.969785	0.999892	-3.33055	0.959806	3.18219	0.011319	AT2G33160	glycoside hydrolase family 28 protein / polygalacturonase (pectinase) family protein
AT2G33170	-0.093418	0.999892	-0.144448	0.757044	0.500412	3.52745e-06	AT2G33170	Leucine-rich repeat receptor-like protein kinase family protein
AT2G33200	0	0	0	0	4.28714	0.0145181	AT2G33200	F-box family protein
AT2G33255	-0.0460634	0.999892	-0.0181197	0.999183	-0.559782	1.54241e-08	AT2G33255	Haloacid dehalogenase-like hydrolase (HAD) superfamily protein
AT2G33330	-0.203925	0.999892	0.000288633	0.999653	-0.984442	0.000746999	PDLP3	plasmodesmata-located protein 3
AT2G33430	-0.0364831	0.999892	-0.0429177	0.999183	-0.501218	5.09803e-11
AT2G33580	0.0634812	0.999892	0.283148	0.852564	1.0433	1.30468e-09	LYK5	Protein kinase superfamily protein
AT2G33680	0.0542951	0.999892	-0.289119	0.961391	-0.571748	0.0191248	AT2G33680	Tetratricopeptide repeat (TPR)-like superfamily protein
AT2G33800	-0.0543772	0.999892	-0.0142868	0.999183	-0.608886	6.48514e-09	EMB3113	Ribosomal protein S5 family protein
AT2G33820	-0.0433761	0.999892	-0.0123141	0.999183	-0.602752	0.00946769	MBAC1	Mitochondrial substrate carrier family protein
AT2G33830	0.0894961	0.999892	0.346166	0.956248	0.67007	0.00199997	AT2G33830	Dormancy/auxin associated family protein
AT2G33840	-0.00753465	0.999892	-0.146722	0.985785	-0.558863	5.93716e-06	AT2G33840	Tyrosyl-tRNA synthetase, class Ib, bacterial/mitochondrial
AT2G33850	-0.196693	0.999892	-0.194376	0.999183	3.55448	0.0296243	AT2G33850	E6-like protein
AT2G33855	-0.189149	0.999892	-0.153168	0.909341	-0.57673	8.78166e-05	AT2G33855	transmembrane protein
AT2G33860	-0.118446	0.999892	0.061699	0.999183	-0.512126	0.000392194	ETT	Transcriptional factor B3 family protein / auxin-responsive factor AUX/IAA-like protein
AT2G34000	-0.461518	0.999892	-0.934649	0	3.82176	0.00756858	AT2G34000	RING/U-box superfamily protein
AT2G34140	0.109336	0.999892	-0.239343	0.999183	0.735771	0.00826552	AT2G34140	Dof-type zinc finger DNA-binding family protein
AT2G34210	-0.665055	0.999892	-0.340182	0.992707	-0.931662	0.00387249	AT2G34210	Transcription elongation factor Spt5
AT2G34250	0.137371	0.999892	-0.037142	0.999183	0.538537	3.83685e-07	AT2G34250	SecY protein transport family protein
AT2G34420	-0.0802008	0.999892	-0.13469	0.999183	0.733564	1.42848e-06	LHB1B2	photosystem II light harvesting complex protein B1B2
AT2G34430	-0.690489	0.999892	-0.524851	0.0744775	2.73358	5.29233e-23	LHB1B1	light-harvesting chlorophyll-protein complex II subunit B1
AT2G34490	0.394609	0.999892	-0.15573	0.999183	-1.32813	0.000270027	CYP710A2	cytochrome P450, family 710, subfamily A, polypeptide 2
AT2G34500	0.601632	0.999892	-0.0238166	0.999183	1.97065	0.00170461	CYP710A1	cytochrome P450, family 710, subfamily A, polypeptide 1
AT2G34510	-0.399266	0.999892	1.36581	0.00547169	-0.709012	0.0492288	AT2G34510	choice-of-anchor C domain protein, putative (Protein of unknown function, DUF642)
AT2G34560	-0.0452264	0.999892	0.0695838	0.999183	-0.550651	0.00151892	CCP1	P-loop containing nucleoside triphosphate hydrolases superfamily protein
AT2G34580	-2.2865	0.999892	-0.785731	0.941744	1.6867	0.00200781	AT2G34580	cytomegalovirus UL139 protein
AT2G34600	0.0937909	0.999892	1.03258	0.000691172	-0.00881659	0.988754	JAZ7	jasmonate-zim-domain protein 7
AT2G34610	1.58531	0.999892	-0.439946	0.999183	3.68374	0.0459807	AT2G34610	cotton fiber protein
AT2G34640	-0.137358	0.999892	-0.220329	0.770972	-0.753152	1.50924e-09	PTAC12	plastid transcriptionally active 12
AT2G34680	-0.0419644	0.999892	0.148154	0.999183	-0.668972	0.0188269	AIR9	Outer arm dynein light chain 1 protein
AT2G34710	-0.0628189	0.999892	-0.00697459	0.999183	-0.754497	4.4213e-08	PHB	Homeobox-leucine zipper family protein / lipid-binding START domain-containing protein
AT2G34770	-0.115449	0.999892	1.24327	1.16095e-05	-0.38149	0.0788359	FAH1	fatty acid hydroxylase 1
AT2G34940	-0.0143708	0.999892	0.0607015	0.999183	1.52809	2.74668e-14	VSR5	VACUOLAR SORTING RECEPTOR 5
AT2G35020	-0.167217	0.999892	-0.11273	0.998635	0.646869	2.93281e-11	GlcNAc1pUT2	N-acetylglucosamine-1-phosphate uridylyltransferase 2
AT2G35040	-0.0319531	0.999892	-0.0194724	0.999183	-0.530347	1.21856e-07	AT2G35040	AICARFT/IMPCHase bienzyme family protein
AT2G35070	0.739394	0.999892	-0.158578	0.999183	0.786722	0.0268923	AT2G35070	transmembrane protein
AT2G35130	-0.22104	0.999892	-0.0934377	0.998635	-0.833277	6.53666e-06	AT2G35130	Tetratricopeptide repeat (TPR)-like superfamily protein
AT2G35340	-0.246133	0.999892	-0.113548	0.999183	0.703726	0.00209508	MEE29	helicase domain-containing protein
AT2G35345	-0.303366	0.999892	0.11693	0.999183	-1.33097	0.00687119	AT2G35345	hypothetical protein
AT2G35370	-0.0600483	0.999892	0.0878654	0.999183	-0.550106	9.76007e-17	GDCH	glycine decarboxylase complex H
AT2G35410	-0.0607775	0.999892	-0.0115439	0.999183	-0.593336	1.96168e-10	AT2G35410	RNA-binding (RRM/RBD/RNP motifs) family protein
AT2G35500	-0.0208171	0.999892	-0.0503149	0.999183	-0.679408	4.38399e-14	SKL2	shikimate kinase like 2
AT2G35620	-0.109621	0.999892	0.174799	0.999183	-0.516568	0.00899673	FEI2	Leucine-rich repeat protein kinase family protein
AT2G35658	-0.581755	0.999892	0.558573	0.941468	1.58423	1.85678e-06	AT2G35658	transmembrane protein
AT2G35760	-0.342439	0.999892	0.0802886	0.999183	-0.944996	0.00179171	AT2G35760	Uncharacterized protein family (UPF0497)
AT2G35930	0.12363	0.999892	1.2554	4.53705e-05	0.210777	0.498482	PUB23	plant U-box 23
AT2G35960	-0.202466	0.999892	-0.0768472	0.999183	-0.990454	3.61134e-06	NHL12	NDR1/HIN1-like 12
AT2G35980	0.146986	0.999892	0.413138	0.628425	1.37961	4.47462e-08	YLS9	Late embryogenesis abundant (LEA) hydroxyproline-rich glycoprotein family
AT2G36145	0.0117805	0.999892	0.137701	0.986445	-0.870063	5.40065e-11	AT2G36145	hypothetical protein
AT2G36230	-0.00921678	0.999892	0.0500782	0.999183	-0.714615	2.15947e-06	APG10	Aldolase-type TIM barrel family protein
AT2G36360	0.0262534	0.999892	0.0563623	0.999183	0.554609	1.24562e-07	AT2G36360	Galactose oxidase/kelch repeat superfamily protein
AT2G36380	0.22304	0.999892	0.0707246	0.999183	-0.687676	6.63724e-08	ABCG34	pleiotropic drug resistance 6
AT2G36390	-0.233912	0.999892	-0.0581976	0.999183	-0.703918	2.30763e-06	SBE2.1	starch branching enzyme 2.1
AT2G36410	-0.202149	0.999892	0.686329	0.0192899	-0.319922	0.0152283	AT2G36410	transcriptional activator (DUF662)
AT2G36420	0.0324659	0.999892	0.471458	0.589823	-0.599476	0.0187824	TRM27	nucleolin-like protein
AT2G36470	0.0261507	0.999892	-0.687256	0.0157812	-0.258125	0.0531269	AT2G36470	DUF868 family protein, putative (DUF868)
AT2G36570	-0.231531	0.999892	-0.300986	0.973249	-1.18954	0.0244947	AT2G36570	Leucine-rich repeat protein kinase family protein
AT2G36670	0.163683	0.999892	0.211959	0.697671	0.535214	2.78812e-05	AT2G36670	Eukaryotic aspartyl protease family protein
AT2G36780	0.671683	0.999892	-0.282877	0.999183	0.59378	0.0469438	AT2G36780	UDP-Glycosyltransferase superfamily protein
AT2G36885	0.165292	0.999892	0.278072	0.880056	-0.913546	1.26469e-07	AT2G36885	translation initiation factor
AT2G36970	-0.116807	0.999892	-0.42138	0.220601	-0.901199	1.36784e-08	AT2G36970	UDP-Glycosyltransferase superfamily protein
AT2G37050	-0.00301204	0.999892	-0.143029	0.935088	-0.501162	0.00151975	AT2G37050	Leucine-rich repeat protein kinase family protein
AT2G37060	0.216111	0.999892	-0.0895355	0.999183	0.624852	0.039659	NF-YB8	nuclear factor Y, subunit B8
AT2G37100	-0.205614	0.999892	-0.32801	0.959741	0.876148	0.0143354	AT2G37100	protamine P1 family protein
AT2G37110	0.26892	0.999892	0.0459795	0.999183	0.645028	1.44134e-16	AT2G37110	PLAC8 family protein
AT2G37220	-0.127851	0.999892	-0.0394395	0.999183	-0.540894	4.81098e-10	AT2G37220	RNA-binding (RRM/RBD/RNP motifs) family protein
AT2G37230	-0.179129	0.999892	-0.201611	0.961571	-0.60264	0.000126267	AT2G37230	Tetratricopeptide repeat (TPR)-like superfamily protein
AT2G37280	-0.0412817	0.999892	0.118417	0.999183	0.852203	0.0133464	ABCG33	pleiotropic drug resistance 5
AT2G37400	-0.0503213	0.999892	-0.195804	0.952665	-0.537736	0.000317406	AT2G37400	Tetratricopeptide repeat (TPR)-like superfamily protein
AT2G37440	-0.751739	0.999892	0.485553	0.999183	2.02183	1.93733e-10	AT2G37440	DNAse I-like superfamily protein
AT2G37450	-0.208435	0.999892	-0.134057	0.943116	-0.646106	9.56806e-07	UMAMIT13	nodulin MtN21 /EamA-like transporter family protein
AT2G37500	0.0366585	0.999892	-0.0468275	0.999183	-0.553771	0.00384975	AT2G37500	arginine biosynthesis protein ArgJ family
AT2G37510	-0.235923	0.999892	-0.384848	0.999183	-1.55404	0.0435828	AT2G37510	RNA-binding (RRM/RBD/RNP motifs) family protein
AT2G37540	-0.109843	0.999892	0.624396	0.0316738	0.0547361	0.644704	AT2G37540	NAD(P)-binding Rossmann-fold superfamily protein
AT2G37580	0.10705	0.999892	0.191209	0.988756	-0.59745	0.00186617	AT2G37580	RING/U-box superfamily protein
AT2G37600	-0.0158428	0.999892	-0.0982618	0.999183	-0.512688	6.15845e-06	AT2G37600	Ribosomal protein L36e family protein
AT2G37620	0.268958	0.999892	-0.029296	0.999183	-0.622182	0.00427141	ACT1	actin 1
AT2G37630	-0.25058	0.999892	-0.416315	0.0339266	-0.567049	7.1002e-05	AS1	myb-like HTH transcriptional regulator family protein
AT2G37710	0.104203	0.999892	0.0173626	0.999183	1.37576	7.65385e-31	RLK	receptor lectin kinase
AT2G37750	0.728805	0.999892	0.192001	0.999183	1.80854	1.15323e-07	AT2G37750	hypothetical protein
AT2G37790	-0.190272	0.999892	0.166999	0.999183	-0.842722	0.00236614	AKR4C10	NAD(P)-linked oxidoreductase superfamily protein
AT2G37830	-0.301333	0.999892	0.687458	0.861309	0.92736	0.0125539	AT2G37830	pseudogene of glycine-rich protein
AT2G37860	-0.213268	0.999892	-0.220346	0.902167	-0.687163	3.6215e-07	LCD1	reticulata-like protein, putative (DUF3411)
AT2G37940	0.0736087	0.999892	0.144938	0.956711	0.519843	0.00113033	AtIPCS2	Inositol phosphorylceramide synthase 2
AT2G37950	-0.485884	0.999892	-0.0162006	0.999183	-0.743273	0.00199429	AT2G37950	RING/FYVE/PHD zinc finger superfamily protein
AT2G37980	0.112489	0.999892	-0.130444	0.999183	1.27645	4.02904e-06	AT2G37980	O-fucosyltransferase family protein
AT2G38010	-0.125078	0.999892	-0.0463049	0.999183	-0.780121	1.58969e-05	AT2G38010	Neutral/alkaline non-lysosomal ceramidase
AT2G38090	-0.373187	0.999892	0.0418243	0.999183	-0.894713	0.0185341	AT2G38090	Duplicated homeodomain-like superfamily protein
AT2G38120	-0.14108	0.999892	0.196213	0.846449	-0.529911	0.0252154	AUX1	Transmembrane amino acid transporter family protein
AT2G38170	-0.0771137	0.999892	0.181589	0.918088	-0.584655	3.01436e-06	CAX1	cation exchanger 1
AT2G38210	-0.242293	0.999892	-0.276346	0.579133	-0.54178	0.0219326	PDX1L4	putative PDX1-like protein 4
AT2G38250	0.578862	0.999892	-0.223471	0.999183	0.729618	0.00555542	AT2G38250	Homeodomain-like superfamily protein
AT2G38290	0.255456	0.999892	-0.0221856	0.999183	0.642728	3.66903e-08	AMT2	ammonium transporter 2
AT2G38340	0.255242	0.999892	-0.163763	0.999183	1.72591	0.0167064	DREB19	Integrase-type DNA-binding superfamily protein
AT2G38360	0.151345	0.999892	0.103863	0.999183	0.614133	0.0125415	PRA1.B4	prenylated RAB acceptor 1.B4
AT2G38470	0.286931	0.999892	0.534019	0.000483257	0.518788	0.0458971	WRKY33	WRKY DNA-binding protein 33
AT2G38500	-0.179556	0.999892	0.471309	0.646643	0.534557	0.0366838	AT2G38500	2-oxoglutarate (2OG) and Fe(II)-dependent oxygenase superfamily protein
AT2G38570	0.174295	0.999892	-0.293027	0.958937	-0.703336	0.0217149	AT2G38570	hypothetical protein
AT2G38690	0.253371	0.999892	-0.205438	0.999183	1.22043	0.034399	AT2G38690	gem-associated-like protein
AT2G38720	0.169844	0.999892	-0.368465	0.991081	-1.27808	0.0123944	MAP65-5	microtubule-associated protein 65-5
AT2G39030	0.341418	0.999892	0.346962	0.956711	-0.566874	0.00248896	NATA1	Acyl-CoA N-acyltransferases (NAT) superfamily protein
AT2G39140	-0.0106368	0.999892	0.0589885	0.999183	-0.545889	6.45054e-06	SVR1	pseudouridine synthase family protein
AT2G39180	-0.1839	0.999892	1.98527	0.00254829	-1.48391	0.000685759	CCR2	CRINKLY4 related 2
AT2G39210	0.229426	0.999892	-0.0759216	0.999183	1.40205	1.12681e-15	AT2G39210	Major facilitator superfamily protein
AT2G39250	0.0114019	0.999892	-0.373841	0.197766	-0.585207	0.00136983	SNZ	Integrase-type DNA-binding superfamily protein
AT2G39350	0.41515	0.999892	0.40313	0.860394	0.695095	0.0265096	ABCG1	ABC-2 type transporter family protein
AT2G39410	-2.23584	0.999892	0.858217	0.766757	1.29839	1.12197e-05	AT2G39410	alpha/beta-Hydrolases superfamily protein
AT2G39470	-0.0318998	0.999892	-0.0266864	0.999183	-0.702238	3.4803e-27	PnsL1	PsbP-like protein 2
AT2G39560	-0.338787	0.999892	-0.554393	0.889519	-1.38739	0.0225472	AT2G39560	Putative membrane lipoprotein
AT2G39650	0.289058	0.999892	0.752685	0.0144795	0.191706	0.52335	AT2G39650	cruciferin (DUF506)
AT2G39660	0.112846	0.999892	-0.082149	0.999183	0.508752	0.000286816	BIK1	botrytis-induced kinase1
AT2G39710	-0.000956554	0.999892	0.32797	0.966136	0.75953	0.0117454	AT2G39710	Eukaryotic aspartyl protease family protein
AT2G39740	0.0226121	0.999892	-0.123797	0.880056	0.561463	6.05665e-08	HESO1	Nucleotidyltransferase family protein
AT2G39820	-0.0771734	0.999892	2.51982	0	1.66617	0.0432527	eIF6B	Translation initiation factor IF6
AT2G39850	-0.045582	0.999892	0.0108098	0.999183	-0.669937	0.0190431	AT2G39850	Subtilisin-like serine endopeptidase family protein
AT2G39870	-0.33496	0.999892	0.956475	0.0111041	-0.622551	0.0247227	AT2G39870	hypothetical protein
AT2G39920	-0.325332	0.999892	-0.523199	0.378439	-0.90856	2.75216e-05	AT2G39920	HAD superfamily, subfamily IIIB acid phosphatase
AT2G39930	-0.182522	0.999892	0.0622367	0.999183	-0.58629	3.86515e-07	ISA1	isoamylase 1
AT2G39980	0.0747631	0.999892	-0.797087	0.000204542	-0.0277613	0.946804	AT2G39980	HXXXD-type acyl-transferase family protein
AT2G40000	0.0283094	0.999892	-0.156426	0.999183	0.926269	0.00161331	HSPRO2	ortholog of sugar beet HS1 PRO-1 2
AT2G40095	0.0579893	0.999892	0.266367	0.989611	0.795119	0.000228669	AT2G40095	Alpha/beta hydrolase related protein
AT2G40100	-0.0260634	0.999892	0.316084	0.782548	-0.514118	1.09024e-05	LHCB4.3	light harvesting complex photosystem II
AT2G40113	0.912132	0.999892	-0.0506533	0.999183	1.29327	0.00117388	AT2G40113	Pollen Ole e 1 allergen and extensin family protein
AT2G40140	0.212084	0.999892	0.22784	0.775688	0.598645	1.81482e-05	CZF1	zinc finger (CCCH-type) family protein
AT2G40180	0.725413	0.999892	0.215811	0.999183	2.16006	5.32453e-06	PP2C5	phosphatase 2C5
AT2G40270	0.0662191	0.999892	0.0390258	0.999183	0.6387	4.7857e-12	AT2G40270	Protein kinase family protein
AT2G40330	-0.39926	0.999892	2.96517	0.0174234	0.110932	0.886032	PYL6	PYR1-like 6
AT2G40435	0.0664032	0.999892	0.244021	0.999183	-0.68582	0.0241439	AT2G40435	transcription factor SCREAM-like protein
AT2G40475	-0.405702	0.999892	-1.43005	0.0114428	-0.925109	0.00121454	ASG8	hypothetical protein
AT2G40480	-0.214016	0.999892	-0.204908	0.999183	-0.82288	0.00810065	AT2G40480	WEB family protein (DUF827)
AT2G40530	-0.0766307	0.999892	0.266586	0.966819	-0.766392	0.0357235	AT2G40530	transmembrane protein
AT2G40600	0.0400626	0.999892	-0.0224817	0.999183	0.51012	1.53171e-05	AT2G40600	appr-1-p processing enzyme family protein
AT2G40610	-0.409111	0.999892	-0.797256	0.387258	-1.50254	0.0466412	EXPA8	expansin A8
AT2G40670	-0.447501	0.999892	-0.0707846	0.999183	-0.925732	0.00801897	RR16	response regulator 16
AT2G40690	-0.284969	0.999892	-0.413671	0.311528	-0.553333	0.00110375	GLY1	NAD-dependent glycerol-3-phosphate dehydrogenase family protein
AT2G40740	-0.227131	0.999892	0.1631	0.999183	0.84931	0.0217192	WRKY55	WRKY DNA-binding protein 55
AT2G40750	0.0600997	0.999892	0.204791	0.956711	0.806709	6.37605e-09	WRKY54	WRKY DNA-binding protein 54
AT2G40840	-0.16503	0.999892	-0.0136899	0.999183	-0.622376	6.41625e-06	DPE2	disproportionating enzyme 2
AT2G41082	0.0535409	0.999892	-0.178079	0.999183	0.902626	0.00813219	AT2G41082	hypothetical protein
AT2G41100	0.415697	0.999892	0.729028	0.00182606	0.745397	0.00266792	TCH3	Calcium-binding EF hand family protein
AT2G41110	-0.0248512	0.999892	0.108171	0.984402	0.517552	3.91172e-07	CAM2	calmodulin 2
AT2G41180	-0.0420897	0.999892	-0.149918	0.999183	-1.01962	0.000115724	SIB2	VQ motif-containing protein
AT2G41250	0.143929	0.999892	0.123338	0.999183	0.830495	3.12539e-06	AT2G41250	Haloacid dehalogenase-like hydrolase (HAD) superfamily protein
AT2G41260	0.962111	0.999892	-1.27009	0.999183	4.40747	6.14676e-05	M17	glycine-rich protein / late embryogenesis abundant protein (M17)
AT2G41310	-0.0983199	0.999892	-0.524235	0.00252237	0.0439521	0.801853	RR3	response regulator 3
AT2G41330	-0.144277	0.999892	1.28499	0.0004079	-0.847966	0.00702398	AT2G41330	Glutaredoxin family protein
AT2G41380	0.280791	0.999892	-0.0385374	0.999183	0.814844	8.29552e-07	AT2G41380	S-adenosyl-L-methionine-dependent methyltransferases superfamily protein
AT2G41440	0.0286829	0.999892	-0.00374297	0.999183	0.605495	0.00515043	AT2G41440	agamous-like MADS-box protein
AT2G41470	-0.11224	0.999892	0.0677839	0.999183	-2.09755	0.0110901	AT2G41470	agamous-like MADS-box protein
AT2G41640	-0.041463	0.999892	0.872074	0.016622	0.222883	0.119943	AT2G41640	Glycosyltransferase family 61 protein
AT2G41660	-1.02673	0.999892	-1.16306	0.943116	1.05979	0.0231932	MIZ1	MIZU-KUSSEI-like protein (Protein of unknown function, DUF617)
AT2G41780	0.267475	0.999892	0.0544273	0.999183	1.1599	6.47338e-08	AT2G41780	hypothetical protein
AT2G41820	-0.134026	0.999892	-0.0543135	0.999183	-1.22513	1.78162e-05	AT2G41820	Leucine-rich repeat protein kinase family protein
AT2G41835	0.141517	0.999892	0.472034	0.338096	0.964732	2.38201e-08	AT2G41835	zinc finger (C2H2 type, AN1-like) family protein
AT2G41905	-0.052717	0.999892	-0.0786794	0.999183	0.624582	0.00416636	AT2G41905	transmembrane protein
AT2G41950	-0.394027	0.999892	-0.212169	0.835598	-0.722926	3.18104e-08	AT2G41950	DNA-directed RNA polymerase subunit beta
AT2G42030	-0.0849238	0.999892	0.553623	0.000467002	-0.254018	0.0471994	AT2G42030	RING/U-box superfamily protein
AT2G42200	-0.283487	0.999892	-0.708909	0.293171	-1.33575	0.000669837	SPL9	squamosa promoter binding protein-like 9
AT2G42290	0.00484367	0.999892	0.211093	0.984402	-0.628737	0.0194178	AT2G42290	Leucine-rich repeat protein kinase family protein
AT2G42350	-0.080152	0.999892	-0.254349	0.999183	0.958137	0.000528914	AT2G42350	RING/U-box superfamily protein
AT2G42360	0.38685	0.999892	0.00369114	0.999183	1.19226	2.03769e-11	AT2G42360	RING/U-box superfamily protein
AT2G42570	-0.282309	0.999892	0.195487	0.999183	-0.898002	0.0428753	TBL39	TRICHOME BIREFRINGENCE-LIKE 39
AT2G42580	-0.259742	0.999892	1.33549	0.000129698	-0.480242	0.154451	TTL3	tetratricopetide-repeat thioredoxin-like 3
AT2G42950	0.0189352	0.999892	0.103675	0.992707	0.771907	1.32755e-10	AT2G42950	Magnesium transporter CorA-like family protein
AT2G42960	-0.205834	0.999892	-0.312309	0.999183	-0.996956	0.00160714	AT2G42960	Protein kinase superfamily protein
AT2G43000	0.265477	0.999892	0.0104002	0.999183	0.88357	0.000410249	NAC042	NAC domain containing protein 42
AT2G43030	-0.03018	0.999892	-0.0883339	0.999183	-0.512228	1.23915e-07	AT2G43030	Ribosomal protein L3 family protein
AT2G43100	-0.0216322	0.999892	0.202757	0.975322	-1.07582	1.22519e-11	IPMI2	isopropylmalate isomerase 2
AT2G43140	-0.504297	0.999892	0.292842	0.999183	1.59388	4.67224e-08	AT2G43140	basic helix-loop-helix (bHLH) DNA-binding superfamily protein
AT2G43150	-0.164157	0.999892	0.0392465	0.999183	-0.502823	0.0417399	AT2G43150	Proline-rich extensin-like family protein
AT2G43290	-0.306737	0.999892	0.673169	0.006766	0.841569	2.4041e-13	MSS3	Calcium-binding EF-hand family protein
AT2G43360	-0.245444	0.999892	-0.269698	0.944692	-1.13825	3.81519e-14	BIO2	Radical SAM superfamily protein
AT2G43440	-0.206264	0.999892	-0.0457387	0.999183	-1.03894	0.0268336	AT2G43440	F-box and associated interaction domains-containing protein
AT2G43530	0.241392	0.999892	0.362227	0.795495	-0.577932	0.0440822	AT2G43530	scorpion toxin-like knottin superfamily protein
AT2G43535	0.0873835	0.999892	0.22538	0.985628	-0.898831	0.0306599	AT2G43535	Scorpion toxin-like knottin superfamily protein
AT2G43550	0.124617	0.999892	0.0974396	0.999183	-1.0946	0.00184998	AT2G43550	scorpion toxin-like knottin superfamily protein
AT2G43570	0.0660647	0.999892	0.391915	0.339586	1.41176	1.64495e-09	CHI	chitinase
AT2G43580	0.370967	0.999892	0.456948	0.999183	-1.29182	0.00641969	AT2G43580	Chitinase family protein
AT2G43820	0.421119	0.999892	-0.253536	0.999183	0.559779	0.00377319	UGT74F2	UDP-glucosyltransferase 74F2
AT2G43840	-0.281183	0.999892	-0.0685842	0.999183	-2.60423	0.00404692	UGT74F1	UDP-glycosyltransferase 74 F1
AT2G44010	1.37986	0.999892	-0.18366	0.999183	1.64661	0.0200898	AT2G44010	hypothetical protein
AT2G44040	0.227396	0.999892	-0.290605	0.964387	-0.755108	0.0298232	AT2G44040	Dihydrodipicolinate reductase, bacterial/plant
AT2G44180	0.0333801	0.999892	0.149215	0.805586	0.723975	4.87686e-08	MAP2A	methionine aminopeptidase 2A
AT2G44220	1.43236	0.999892	0.0544731	0	5.63445	3.59857e-05	AT2G44220	NEP-interacting protein (DUF239)
AT2G44240	-1.12479	0.999892	1.42703	0.129081	7.29828	0	AT2G44240	NEP-interacting protein (DUF239)
AT2G44290	0.100246	0.999892	-0.00401608	0.999183	0.884005	6.92876e-11	AT2G44290	Bifunctional inhibitor/lipid-transfer protein/seed storage 2S albumin superfamily protein
AT2G44370	-0.230437	0.999892	0.209603	0.999183	1.86568	4.08805e-08	AT2G44370	Cysteine/Histidine-rich C1 domain family protein
AT2G44380	-0.726894	0.999892	-0.0725616	0.999183	2.22786	5.38189e-09	AT2G44380	Cysteine/Histidine-rich C1 domain family protein
AT2G44383	-0.13811	0.999892	0.122781	0.999183	1.7887	0.000861679	AT2G44383	pseudogene of Cysteine/Histidine-rich C1 domain family protein
AT2G44390	0.19216	0.999892	-1.90364	0	4.54252	0.000865091	AT2G44390	Cysteine/Histidine-rich C1 domain family protein
AT2G44400	0.125168	0.999892	-1.34666	0.504605	2.26367	0.00181785	AT2G44400	Cysteine/Histidine-rich C1 domain family protein
AT2G44450	0.883367	0.999892	0.0182721	0.999183	1.86939	6.62962e-05	BGLU15	beta glucosidase 15
AT2G44460	-0.205405	0.999892	-0.741735	0.999183	-3.86183	0.00123258	BGLU28	beta glucosidase 28
AT2G44500	-0.023318	0.999892	1.79957	4.50574e-08	-0.0316475	0.934303	AT2G44500	O-fucosyltransferase family protein
AT2G44578	0.513596	0.999892	0.243952	0.999183	-1.22432	0.0344236	AT2G44578	RING/U-box superfamily protein
AT2G44640	-0.0806394	0.999892	-0.0433434	0.999183	-0.707842	4.82287e-09	AT2G44640	TRIGALACTOSYLDIACYLGLYCEROL-like protein
AT2G44670	0.0050711	0.999892	0.477434	0.431479	-0.589322	0.00799037	AT2G44670	senescence-associated family protein (DUF581)
AT2G44790	0.252877	0.999892	-0.144786	0.999183	2.28293	1.32544e-19	UCC2	uclacyanin 2
AT2G44890	0.35121	0.999892	0.560531	0	3.7316	0.0139256	CYP704A1	cytochrome P450, family 704, subfamily A, polypeptide 1
AT2G45010	0.0761768	0.999892	-0.00617121	0.999183	0.852836	3.44188e-17	AT2G45010	PLAC8 family protein
AT2G45100	-0.101829	0.999892	-0.0327335	0.999183	-0.565751	0.0117895	AT2G45100	Cyclin/Brf1-like TBP-binding protein
AT2G45180	-0.131093	0.999892	1.28786	0.00530022	-0.822328	0.252381	AT2G45180	Bifunctional inhibitor/lipid-transfer protein/seed storage 2S albumin superfamily protein
AT2G45190	-0.257775	0.999892	0.0744071	0.999183	-0.935086	0.00823968	AFO	Plant-specific transcription factor YABBY family protein
AT2G45220	0.524105	0.999892	0.173285	0.999183	1.8213	8.46933e-22	AT2G45220	Plant invertase/pectin methylesterase inhibitor superfamily
AT2G45245	-0.154631	0.999892	-0.301389	0.994477	-0.6619	0.0399604	AT2G45245
AT2G45340	-0.155728	0.999892	-0.121278	0.941468	-0.633926	7.1169e-05	AT2G45340	Leucine-rich repeat protein kinase family protein
AT2G45470	0.0256093	0.999892	-0.0558867	0.999183	-1.40466	6.92841e-05	FLA8	FASCICLIN-like arabinogalactan protein 8
AT2G45500	0.0255473	0.999892	0.0439951	0.999183	0.586334	1.84514e-06	AT2G45500	AAA-type ATPase family protein
AT2G45580	0.385411	0.999892	-0.498582	0.999183	2.17701	0.00770183	CYP76C3	cytochrome P450, family 76, subfamily C, polypeptide 3
AT2G45760	0.629339	0.999892	0.206055	0.999183	2.41369	6.70003e-21	BAP2	BON association protein 2
AT2G45920	0.0216072	0.999892	-0.0299707	0.999183	0.692062	0.000529324	AT2G45920	U-box domain-containing protein
AT2G46110	-0.0716371	0.999892	-0.192475	0.999183	-0.859719	0.00268782	KPHMT1	ketopantoate hydroxymethyltransferase 1
AT2G46150	0.0672718	0.999892	-0.13537	0.999183	1.02865	4.46439e-06	AT2G46150	Late embryogenesis abundant (LEA) hydroxyproline-rich glycoprotein family
AT2G46250	-0.144596	0.999892	0.0165185	0.999183	-0.851896	1.4723e-05	AT2G46250	myosin heavy chain-like protein
AT2G46270	0.166518	0.999892	-0.104834	0.999183	0.722913	0.00271207	GBF3	G-box binding factor 3
AT2G46330	-0.154633	0.999892	0.964965	9.48296e-07	0.123894	0.725668	AGP16	arabinogalactan protein 16
AT2G46400	0.387509	0.999892	0.165219	0.98063	2.08188	2.3254e-41	WRKY46	WRKY DNA-binding protein 46
AT2G46430	0.142982	0.999892	-0.146853	0.925811	1.11619	2.87664e-15	CNGC3	cyclic nucleotide gated channel 3
AT2G46530	-0.180662	0.999892	-0.164518	0.992707	-0.656723	0.00197737	ARF11	auxin response factor 11
AT2G46620	0.144199	0.999892	0.0767006	0.999183	0.667872	0.000164608	AT2G46620	P-loop containing nucleoside triphosphate hydrolases superfamily protein
AT2G46640	-0.14187	0.999892	0.118157	0.999183	-0.959651	2.56202e-05	AT2G46640	NAD-dependent protein deacetylase HST1-like protein
AT2G46650	0.105357	0.999892	0.150015	0.967073	-0.749392	0.000166857	CB5-C	cytochrome B5 isoform C
AT2G46660	-0.0350982	0.999892	-0.979058	0.0935726	-1.55411	1.11263e-07	CYP78A6	cytochrome P450, family 78, subfamily A, polypeptide 6
AT2G46790	0.0339524	0.999892	0.29555	0.999183	0.989679	0.040193	PRR9	pseudo-response regulator 9
AT2G46810	0.0867747	0.999892	-0.207781	0.973555	-0.528249	0.046507	AT2G46810	basic helix-loop-helix (bHLH) DNA-binding superfamily protein
AT2G46980	-0.13062	0.999892	0.0183378	0.999183	0.723128	0.00210736	ASY3	asynaptic protein
AT2G47010	-0.053721	0.999892	0.251583	0.999183	-0.792037	0.000459509	AT2G47010	calcium/calcium/calmodulin-dependent Serine/Threonine-kinase
AT2G47130	0.0693709	0.999892	-0.00662962	0.999183	1.25096	5.56409e-24	SDR3	NAD(P)-binding Rossmann-fold superfamily protein
AT2G47180	0.681663	0.999892	0.370666	0.999183	0.629215	0.0401889	GolS1	galactinol synthase 1
AT2G47190	0.352917	0.999892	-0.131088	0.999183	1.03116	0.00426125	MYB2	myb domain protein 2
AT2G47240	-0.399935	0.999892	-0.0420778	0.999183	-0.55592	0.00801897	LACS1	AMP-dependent synthetase and ligase family protein
AT2G47270	0.146939	0.999892	-0.231078	0.999183	1.17475	0.00416636	UPB1	transcription factor UPBEAT protein
AT2G47370	-0.149582	0.999892	0.0641432	0.999183	-0.814429	1.00446e-05	AT2G47370	Calcium-dependent phosphotriesterase superfamily protein
AT2G47440	-0.140653	0.999892	2.18854	8.62415e-09	-1.33883	0.00432885	AT2G47440	Tetratricopeptide repeat (TPR)-like superfamily protein
AT2G47500	-0.0254785	0.999892	-0.152096	0.999183	-0.847558	0.0277221	AT2G47500	P-loop nucleoside triphosphate hydrolases superfamily protein with CH (Calponin Homology) domain-containing protein
AT2G47590	-0.0524403	0.999892	0.0735615	0.999183	-0.706262	2.92945e-16	PHR2	photolyase/blue-light receptor 2
AT2G47940	0.00264843	0.999892	-0.0599915	0.999183	-0.616311	5.60317e-08	DEG2	DEGP protease 2
AT2G48030	0.16719	0.999892	0.915189	0.0337783	0.573659	0.0542762	AT2G48030	DNAse I-like superfamily protein
AT2G48120	-0.0320806	0.999892	-0.00202917	0.999183	-0.577052	5.0353e-06	PAC	pale cress protein (PAC)
AT2G48150	0.217555	0.999892	0.144221	0	1.80246	0.00252916	GPX4	glutathione peroxidase 4
AT3G01080	0.171473	0.999892	0.312215	0.550806	0.766716	5.41735e-06	WRKY58	WRKY DNA-binding protein 58
AT3G01175	-2.75805	0.999892	1.91265	0.191043	2.11023	3.47281e-08	AT3G01175	transmembrane protein
AT3G01210	-0.0206158	0.999892	0.0107895	0.999183	-0.50771	0.00143662	AT3G01210	RNA-binding (RRM/RBD/RNP motifs) family protein
AT3G01290	0.203782	0.999892	1.04943	0.00418302	0.902538	3.04326e-05	HIR2	SPFH/Band 7/PHB domain-containing membrane-associated protein family
AT3G01319	-0.0789138	0.999892	0.119726	0.999183	0.620049	0.0105514	AT3G01319	hypothetical protein
AT3G01350	0.0153571	0.999892	-0.574841	0.235703	0.659407	0.0113226	AT3G01350	Major facilitator superfamily protein
AT3G01440	-0.159004	0.999892	-0.00190999	0.999183	-1.07479	8.0013e-16	PnsL3	PsbQ-like 1
AT3G01500	-0.084442	0.999892	0.0498421	0.999183	-1.17357	1.11873e-24	CA1	carbonic anhydrase 1
AT3G01510	-0.127978	0.999892	-0.0868076	0.999183	-0.569537	0.000139955	LSF1	like SEX4 1
AT3G01580	-0.0858138	0.999892	0.165524	0.999183	-0.681079	0.0471994	AT3G01580	Tetratricopeptide repeat (TPR)-like superfamily protein
AT3G01670	-0.0547158	0.999892	-0.537193	0.237468	-0.934637	0.0307442	SEOa	sieve element occlusion protein
AT3G01680	-0.187128	0.999892	-0.40042	0.697671	-0.949787	0.0106819	SEOR1	sieve element occlusion amino-terminus protein
AT3G01690	-0.100961	0.999892	0.0774476	0.999183	-0.615884	0.000313955	AT3G01690	alpha/beta-Hydrolases superfamily protein
AT3G01720	0.0785337	0.999892	-0.0282702	0.999183	0.598024	2.66154e-07	AT3G01720	peptidyl serine alpha-galactosyltransferase
AT3G01760	-1.10689	0.999892	1.44855	0	2.8158	0.00431117	AT3G01760	Transmembrane amino acid transporter family protein
AT3G01830	0.452423	0.999892	0.284534	0.996361	1.6078	9.69216e-12	AT3G01830	Calcium-binding EF-hand family protein
AT3G01900	1.69112	0.999892	-0.038886	0	4.10767	0.00958688	CYP94B2	cytochrome P450, family 94, subfamily B, polypeptide 2
AT3G01990	-0.0358914	0.999892	-0.180396	0.999183	-0.755481	0.00207363	ACR6	ACT domain repeat 6
AT3G02020	-0.0129778	0.999892	0.118113	0.999183	-0.852308	2.05736e-06	AK3	aspartate kinase 3
AT3G02030	-0.27732	0.999892	-0.0685434	0.999183	-0.66185	0.0330874	AT3G02030	transferase
AT3G02040	-0.33203	0.999892	-1.00575	0.028609	-0.421541	0.472088	SRG3	senescence-related gene 3
AT3G02100	0	0	-1.43159	0	3.66856	0.000234051	AT3G02100	UDP-Glycosyltransferase superfamily protein
AT3G02110	-0.108509	0.999892	-0.362797	0.878965	-0.989453	0.00941953	scpl25	serine carboxypeptidase-like 25
AT3G02150	0.158518	0.999892	-0.368896	0.925811	0.612093	0.00114798	PTF1	plastid transcription factor 1
AT3G02170	-0.191035	0.999892	0.92189	0.0124626	-0.297534	0.132033	LNG2	longifolia2
AT3G02500	-0.444105	0.999892	0.490139	0.98328	1.77671	0.00252916	AT3G02500	mental retardation GTPase activating protein
AT3G02510	0.209007	0.999892	0.0604359	0.999183	-0.536446	0.00116928	AT3G02510	Regulator of chromosome condensation (RCC1) family protein
AT3G02610	0.388769	0.999892	-0.278825	0.999183	1.10564	0.0176315	AT3G02610	plant stearoyl-acyl-carrier desaturase family protein
AT3G02730	-0.0736958	0.999892	0.0405085	0.999183	-0.599527	1.91704e-07	TRXF1	thioredoxin F-type 1
AT3G02770	0.149741	0.999892	0.0966759	0.999183	0.560513	3.07746e-10	AT3G02770	Ribonuclease E inhibitor RraA/Dimethylmenaquinone methyltransferase
AT3G02832	-0.109503	0.999892	-0.265394	0.999183	-1.01022	0.0222556	AT3G02832
AT3G02840	0.342136	0.999892	-0.0493752	0.999183	1.19585	5.81507e-06	AT3G02840	ARM repeat superfamily protein
AT3G02870	-0.116116	0.999892	-0.0311724	0.999183	-0.668266	0.00204966	VTC4	Inositol monophosphatase family protein
AT3G02910	-0.0102659	0.999892	-0.167937	0.992707	-0.599473	0.00372236	AT3G02910	AIG2-like (avirulence induced gene) family protein
AT3G03000	0.00273024	0.999892	0.134862	0.999183	0.583674	0.00229904	AT3G03000	EF hand calcium-binding protein family
AT3G03190	0.0535414	0.999892	0.0214752	0.999183	-1.26086	3.85606e-05	GSTF11	glutathione S-transferase F11
AT3G03220	0.157832	0.999892	0.0520424	0.999183	-0.779351	0.0031823	EXPA13	expansin A13
AT3G03370	-0.16539	0.999892	-0.116829	0.999183	0.557296	0.0240707	AT3G03370	hypothetical protein
AT3G03470	0.16352	0.999892	0.0963183	0.999183	0.891474	0.000200283	CYP89A9	cytochrome P450, family 87, subfamily A, polypeptide 9
AT3G03500	-0.789811	0.999892	0.02349	0	2.85827	0.0207041	AT3G03500	TatD related DNase
AT3G03560	0.0682214	0.999892	-0.0323051	0.999183	0.55952	9.65235e-09	AT3G03560	hypothetical protein
AT3G03610	0.0108045	0.999892	-0.0619328	0.999183	0.501529	0.00424587	AT3G03610	ELMO/CED-12 family protein
AT3G03630	-0.0351133	0.999892	-0.138518	0.999183	-0.639632	0.00101629	CS26	cysteine synthase 26
AT3G03650	-0.0849236	0.999892	0.321924	0	4.38372	2.05964e-15	EDA5	Exostosin family protein
AT3G03770	-0.124835	0.999892	-0.0648935	0.999183	-0.535518	2.12488e-05	AT3G03770	Leucine-rich repeat protein kinase family protein
AT3G03780	-0.347923	0.999892	-0.00589584	0.999183	-0.73037	0.000781044	MS2	methionine synthase 2
AT3G03855	0.196168	0.999892	0.090354	0.999183	0.886288	6.88404e-18	AT3G03855	pseudogene of Disease resistance protein (TIR-NBS-LRR class)
AT3G03870	-0.0232131	0.999892	0.266967	0.98063	0.593272	8.49289e-06	AT3G03870	transmembrane protein
AT3G03900	-0.0633023	0.999892	0.00443552	0.999183	-0.735171	0.00272799	APK3	adenosine-5'-phosphosulfate (APS) kinase 3
AT3G03930	-1.3294	0.999892	-0.974518	0	4.63609	7.21255e-08	AT3G03930	kinase-like protein
AT3G04060	0.08561	0.999892	0.239631	0.999183	0.785992	0.000644144	NAC046	NAC domain containing protein 46
AT3G04070	0.00485649	0.999892	0.142891	0.999183	1.18492	0.000328752	NAC047	NAC domain containing protein 47
AT3G04140	-0.248441	0.999892	-0.401573	0.172488	-1.04942	2.8286e-08	AT3G04140	Ankyrin repeat family protein
AT3G04181	0.47657	0.999892	0.128469	0.999183	0.818482	0.0170339	AT3G04181	hypothetical protein
AT3G04200	-0.217007	0.999892	-0.0781444	0.999183	1.54909	0.00195129	AT3G04200	RmlC-like cupins superfamily protein
AT3G04210	0.0552795	0.999892	0.799419	6.22719e-05	-0.118058	0.612447	AT3G04210	Disease resistance protein (TIR-NBS class)
AT3G04220	0.274948	0.999892	0.90065	0.0394042	1.63925	1.24408e-19	AT3G04220	Disease resistance protein (TIR-NBS-LRR class) family
AT3G04290	-1.27144	0	0.638377	0.999183	-1.14016	0.0287187	LTL1	Li-tolerant lipase 1
AT3G04320	-0.367505	0.999892	-0.789974	0.999183	2.46802	0.0168564	AT3G04320	Kunitz family trypsin and protease inhibitor protein
AT3G04340	-0.101133	0.999892	-0.0576119	0.999183	-0.580612	2.5377e-15	emb2458	FtsH extracellular protease family
AT3G04480	0.0505973	0.999892	-0.207612	0.510952	0.516639	2.25457e-06	AT3G04480	endoribonuclease
AT3G04530	0.731241	0.999892	-1.15795	0.85236	-1.36699	0.0209566	PPCK2	phosphoenolpyruvate carboxylase kinase 2
AT3G04550	-0.143637	0.999892	-0.141712	0.833778	-0.725475	7.48109e-17	AT3G04550	rubisco accumulation factor-like protein
AT3G04580	-0.0984928	0.999892	0.0483445	0.999183	0.629687	5.20887e-08	EIN4	Signal transduction histidine kinase, hybrid-type, ethylene sensor
AT3G04640	0.244565	0.999892	0.440394	0.689479	0.905038	1.12559e-06	AT3G04640	glycine-rich protein
AT3G04720	0.28336	0.999892	0.452576	0.872563	-0.959128	0.000672959	PR4	pathogenesis-related 4
AT3G04790	-0.057122	0.999892	-0.0962551	0.999183	-0.599235	7.78474e-20	EMB3119	Ribose 5-phosphate isomerase, type A protein
AT3G04860	-0.376085	0.999892	-0.219199	0.994477	-0.626113	0.0276907	AT3G04860	hypothetical protein (DUF868)
AT3G04940	-0.0635691	0.999892	-0.0310067	0.999183	-0.524378	5.81683e-05	CYSD1	cysteine synthase D1
AT3G05020	-0.149776	0.999892	0.015523	0.999183	-0.693479	0.00343361	ACP1	acyl carrier protein 1
AT3G05180	-0.0365637	0.999892	-0.210777	0.972985	-0.725588	0.000518195	AT3G05180	GDSL-like Lipase/Acylhydrolase superfamily protein
AT3G05190	0.00801968	0.999892	0.16153	0.999183	-1.26104	0.000225569	AT3G05190	D-aminoacid aminotransferase-like PLP-dependent enzymes superfamily protein
AT3G05220	0.0115007	0.999892	0.131535	0.834644	-0.648744	9.43517e-08	AT3G05220	Heavy metal transport/detoxification superfamily protein
AT3G05320	-0.00793891	0.999892	1.1537	0.0442298	0.232473	0.457079	AT3G05320	O-fucosyltransferase family protein
AT3G05360	0.280317	0.999892	0.00454921	0.999183	0.823211	1.11958e-05	RLP30	receptor like protein 30
AT3G05410	-0.0418867	0.999892	0.0141389	0.999183	-0.519924	5.02276e-06	AT3G05410	Photosystem II reaction center PsbP family protein
AT3G05490	-0.0893552	0.999892	1.14073	0.00645025	-0.545669	0.122876	RALFL22	ralf-like 22
AT3G05580	-0.0512215	0.999892	0.267853	0.811994	0.651537	9.42015e-05	TOPP9	Calcineurin-like metallo-phosphoesterase superfamily protein
AT3G05625	-0.102061	0.999892	-0.0497272	0.999183	-0.840872	1.58475e-10	AT3G05625	Tetratricopeptide repeat (TPR)-like superfamily protein
AT3G05650	-0.026142	0.999892	0.328832	0.851787	1.06822	4.38368e-19	RLP32	receptor like protein 32
AT3G05660	0.160035	0.999892	-0.213118	0.999183	1.08936	2.44061e-10	RLP33	receptor like protein 33
AT3G05780	0	0	-0.038886	0	6.6277	1.14075e-07	LON3	lon protease 3
AT3G05830	0.0530387	0.999892	-0.229806	0.896259	0.93319	2.72661e-09	AT3G05830	spindle pole body component-like protein
AT3G05936	-0.247454	0.999892	-0.375258	0.497813	-0.5144	0.00275728	AT3G05936	hypothetical protein
AT3G06070	-0.374356	0.999892	0.990825	0.0403338	-0.368465	0.17932	AT3G06070	hypothetical protein
AT3G06080	-0.0537096	0.999892	0.592877	0.0116925	0.192375	0.0671742	TBL10	trichome birefringence-like protein (DUF828)
AT3G06145	-0.213757	0.999892	0.17294	0.967276	-1.01564	5.25827e-11	AT3G06145	RING zinc finger protein
AT3G06150	-0.0646366	0.999892	0.211962	0.941468	-0.603099	0.00395537	AT3G06150	cytochrome P450 family protein
AT3G06320	0.176266	0.999892	0.0156865	0.999183	-0.565074	0.0207363	AT3G06320	Ribosomal protein L33 family protein
AT3G06420	0.140818	0.999892	-0.0195688	0.999183	0.644974	0.00936941	ATG8H	Ubiquitin-like superfamily protein
AT3G06433	0.0210267	0.999892	-0.315794	0.953375	0.539907	0.00255096	AT3G06433	pseudogene of hypothetical protein
AT3G06560	0.969785	0.999892	1.40379	0	5.67234	0.000157078	PAPS3	poly(A) polymerase 3
AT3G06730	0.0505776	0.999892	-0.0987532	0.999183	-0.526947	6.39915e-05	TRX z	Thioredoxin z
AT3G06750	-0.286972	0.999892	0.0276026	0.999183	-0.946894	0.00285669	AT3G06750	hydroxyproline-rich glycoprotein family protein
AT3G06890	0.319281	0.999892	-0.102773	0.999183	1.14865	0.00256735	AT3G06890	transmembrane protein
AT3G06980	-0.141808	0.999892	-0.19563	0.846449	-0.629765	1.52549e-07	AT3G06980	DEA(D/H)-box RNA helicase family protein
AT3G07195	-0.0173651	0.999892	0.643857	0.0622385	0.773964	0.000782207	AT3G07195	RPM1-interacting protein 4 (RIN4) family protein
AT3G07200	-0.03311	0.999892	-0.11461	0.999183	-0.693132	7.43213e-06	AT3G07200	RING/U-box superfamily protein
AT3G07360	-0.241171	0.999892	0.51937	0.0158913	-0.394539	0.0194033	PUB9	plant U-box 9
AT3G07390	0.0498021	0.999892	0.0996548	0.999183	0.544442	0.00221786	AIR12	auxin-induced in root cultures-like protein
AT3G07420	-0.234262	0.999892	-0.378119	0.716448	-0.721019	0.0140514	NS2	asparaginyl-tRNA synthetase 2
AT3G07460	-0.114002	0.999892	0.958803	0.00137473	-0.557484	0.092595	AT3G07460	transmembrane protein, putative (Protein of unknown function, DUF538)
AT3G07470	-0.124098	0.999892	0.978748	5.03184e-05	-0.522822	0.0147416	AT3G07470	transmembrane protein, putative (Protein of unknown function, DUF538)
AT3G07520	-0.229086	0.999892	0.0258701	0.999183	0.859591	1.71521e-09	GLR1.4	glutamate receptor 1.4
AT3G07570	-0.013863	0.999892	0.160094	0.953735	0.692987	7.83888e-06	AT3G07570	Cytochrome b561/ferric reductase transmembrane with DOMON related domain-containing protein
AT3G07580	0.127954	0.999892	-0.01374	0.999183	0.596181	0.000393491	AT3G07580	hypothetical protein
AT3G07600	-0.606962	0.999892	0.293799	0	2.33721	1.55883e-06	AT3G07600	Heavy metal transport/detoxification superfamily protein
AT3G07980	-0.0620467	0.999892	-0.091462	0.999183	0.58502	2.85146e-07	MAPKKK6	mitogen-activated protein kinase kinase kinase 6
AT3G08000	-0.0982297	0.999892	-0.129497	0.999183	-0.737437	0.0386042	AT3G08000	RNA-binding (RRM/RBD/RNP motifs) family protein
AT3G08030	-0.169363	0.999892	0.0771067	0.999183	-0.902355	0.000999909	AT3G08030	DNA-directed RNA polymerase subunit beta (Protein of unknown function, DUF642)
AT3G08600	-0.263019	0.999892	0.808527	0.0358939	-0.781797	0.00346892	AT3G08600	transmembrane protein, putative (DUF1191)
AT3G08660	-0.34402	0.999892	-0.395003	0.901204	-0.970292	0.0341886	AT3G08660	Phototropic-responsive NPH3 family protein
AT3G08760	0.165762	0.999892	0.284662	0.827972	0.994735	1.00158e-11	ATSIK	Protein kinase superfamily protein
AT3G08870	0.0109695	0.999892	-0.217571	0.871191	0.90933	1.49716e-12	AT3G08870	Concanavalin A-like lectin protein kinase family protein
AT3G08920	-0.0934606	0.999892	-0.0436334	0.999183	-0.675613	0.000883778	AT3G08920	Rhodanese/Cell cycle control phosphatase superfamily protein
AT3G08970	0.320701	0.999892	-0.197322	0.983251	1.37892	6.57861e-10	ATERDJ3A	DNAJ heat shock N-terminal domain-containing protein
AT3G09035	-0.100061	0.999892	0.480234	0.569745	-0.608196	0.00127362	AT3G09035	Concanavalin A-like lectin family protein
AT3G09070	-0.0894925	0.999892	-0.230369	0.999183	-0.757092	0.00422657	OPS	LOW protein: UPF0503-like protein, putative (DUF740)
AT3G09350	0.108833	0.999892	-0.455407	0.999183	0.881175	0.00649375	Fes1A	Fes1A
AT3G09405	0.0643645	0.999892	0.205279	0.870573	0.523356	0.00118017	AT3G09405	Pectinacetylesterase family protein
AT3G09440	0.0263548	0.999892	-0.569114	0.129081	0.776916	0.00129786	AT3G09440	Heat shock protein 70 (Hsp 70) family protein
AT3G09490	0.0646347	0.999892	0.0656171	0.999183	0.922281	1.17977e-09	AT3G09490	Tetratricopeptide repeat (TPR)-like superfamily protein
AT3G09550	0.299254	0.999892	-0.0165593	0.999183	0.724094	0.0117655	AT3G09550	Ankyrin repeat family protein
AT3G09800	-0.0245881	0.999892	-0.175885	0.999183	-0.610727	0.023122	AT3G09800	SNARE-like superfamily protein
AT3G09820	-0.0445818	0.999892	0.00519526	0.999183	-0.508171	0.0186477	ADK1	adenosine kinase 1
AT3G09830	0.237479	0.999892	0.170948	0.846449	0.681391	2.22615e-07	AT3G09830	Protein kinase superfamily protein
AT3G09922	-1.84721	0.999892	-2.07204	0	-2.03899	0.020985	IPS1	induced by phosphate starvation1
AT3G09960	0.0647612	0.999892	0.477638	0.820761	2.42277	1.19592e-27	AT3G09960	Calcineurin-like metallo-phosphoesterase superfamily protein
AT3G10010	-0.0118771	0.999892	-0.00364765	0.999183	0.54542	2.97071e-07	DML2	demeter-like 2
AT3G10050	0.0491549	0.999892	-0.193998	0.989611	-0.758871	3.16236e-08	OMR1	L-O-methylthreonine resistant 1
AT3G10060	-0.020181	0.999892	0.0183599	0.999183	-0.503747	3.95137e-07	AT3G10060	FKBP-like peptidyl-prolyl cis-trans isomerase family protein
AT3G10080	0.0455503	0.999892	-0.0773614	0.999183	-1.125	0.0443905	AT3G10080	RmlC-like cupins superfamily protein
AT3G10120	-0.203804	0.999892	-0.462073	0.660267	-0.978931	8.82435e-06	AT3G10120	hypothetical protein
AT3G10150	0.0261873	0.999892	-0.00144726	0.999183	-0.552631	4.65985e-05	PAP16	purple acid phosphatase 16
AT3G10160	-0.100986	0.999892	0.116236	0.943116	-0.520945	4.70522e-09	DFC	DHFS-FPGS homolog C
AT3G10200	-0.373529	0.999892	-0.183296	0.999183	-1.33386	0.0109203	AT3G10200	S-adenosyl-L-methionine-dependent methyltransferases superfamily protein
AT3G10320	0.174419	0.999892	0.200712	0.999183	0.930286	0.000499708	AT3G10320	Glycosyltransferase family 61 protein
AT3G10480	-0.072992	0.999892	-0.0203346	0.999183	0.756595	2.7085e-11	NAC050	NAC domain containing protein 50
AT3G10490	0.0415901	0.999892	0.0542258	0.999183	0.686086	1.15073e-16	NAC052	NAC domain containing protein 52
AT3G10500	0.244003	0.999892	0.105604	0.999183	0.596197	7.94452e-10	NAC053	NAC domain containing protein 53
AT3G10520	-0.330141	0.999892	-0.421328	0.956455	-1.28971	7.17416e-05	HB2	hemoglobin 2
AT3G10640	0.267938	0.999892	0.403341	0.382249	0.601361	2.37253e-05	VPS60.1	SNF7 family protein
AT3G10660	0.209406	0.999892	0.0332785	0.999183	1.13543	0.000120635	CPK2	calmodulin-domain protein kinase cdpk isoform 2
AT3G10740	0.0288286	0.999892	0.116812	0.999183	0.518811	3.17748e-05	ASD1	alpha-L-arabinofuranosidase 1
AT3G10815	0.174344	0.999892	0.46796	0.242723	1.34065	8.53412e-09	AT3G10815	RING/U-box superfamily protein
AT3G10840	-0.202431	0.999892	-0.0229282	0.999183	-0.90168	4.99507e-10	AT3G10840	alpha/beta-Hydrolases superfamily protein
AT3G10870	0.0365976	0.999892	-0.309604	0.925811	0.626211	0.0134627	MES17	methyl esterase 17
AT3G10930	0.201111	0.999892	0.191977	0.999183	1.51565	4.51236e-12	AT3G10930	hypothetical protein
AT3G10940	-0.0997235	0.999892	0.0609384	0.999183	-1.01823	1.15008e-11	LSF2	dual specificity protein phosphatase (DsPTP1) family protein
AT3G10960	-0.0143213	0.999892	0.662778	0.000281587	0.054601	0.828192	AZG1	AZA-guanine resistant1
AT3G10985	0.156175	0.999892	0.414483	0.229483	0.725267	5.85325e-11	SAG20	senescence associated gene 20
AT3G11000	-0.277777	0.999892	0.890362	0.861309	1.97891	5.537e-05	AT3G11000	DCD (Development and Cell Death) domain protein
AT3G11010	0.158678	0.999892	-0.217319	0.894556	1.62509	2.21159e-22	RLP34	receptor like protein 34
AT3G11080	0.140714	0.999892	0.140599	0.999183	0.940589	4.2537e-11	RLP35	receptor like protein 35
AT3G11090	0.0472726	0.999892	-0.113289	0.956711	0.660966	2.35598e-10	LBD21	LOB domain-containing protein 21
AT3G11110	0.050985	0.999892	0.423317	0.123563	-0.780778	4.26157e-06	AT3G11110	RING/U-box superfamily protein
AT3G11170	0.0253404	0.999892	0.0450197	0.999183	-0.538409	2.61386e-14	FAD7	fatty acid desaturase 7
AT3G11180	0.816669	0.999892	-0.175006	0.999183	1.57267	0.00205041	AT3G11180	2-oxoglutarate (2OG) and Fe(II)-dependent oxygenase superfamily protein
AT3G11340	0.865277	0.999892	0.552067	0.634526	2.3194	4.75942e-25	UGT76B1	UDP-Glycosyltransferase superfamily protein
AT3G11402	0.170059	0.999892	0.179914	0.999183	1.55028	2.00199e-11	AT3G11402	Cysteine/Histidine-rich C1 domain family protein
AT3G11580	0.147465	0.999892	-0.23268	0.979481	0.63206	0.00715715	AT3G11580	AP2/B3-like transcriptional factor family protein
AT3G11630	0.0314919	0.999892	0.0227092	0.999183	-0.651102	1.52651e-18	AT3G11630	Thioredoxin superfamily protein
AT3G11640	-0.572806	0.999892	-0.736386	0.956295	2.06121	0.000464334	AT3G11640	transmembrane protein
AT3G11650	0.0227028	0.999892	0.0264894	0.999183	0.848229	4.49344e-09	NHL2	NDR1/HIN1-like 2
AT3G11700	-0.128918	0.999892	0.879582	0.033744	-0.527015	0.125482	FLA18	FASCICLIN-like arabinogalactan protein 18 precursor
AT3G11820	0.284139	0.999892	0.307716	0.2823	0.753994	9.42071e-05	SYP121	syntaxin of plants 121
AT3G11840	0.120127	0.999892	-0.168373	0.811994	0.726024	4.20012e-07	PUB24	E3 ubiquitin-protein ligase PUB24-like protein
AT3G12145	0.276146	0.999892	0.144446	0.999183	-0.852848	0.0170322	FLR1	Leucine-rich repeat (LRR) family protein
AT3G12220	0.121099	0.999892	-0.0905026	0.999183	2.05132	1.73947e-36	scpl16	serine carboxypeptidase-like 16
AT3G12230	-1.3176	0.999892	2.13395	0	6.11726	8.75357e-14	scpl14	serine carboxypeptidase-like 14
AT3G12270	-0.083788	0.999892	-0.511805	0.311528	-0.549881	0.00394233	PRMT3	protein arginine methyltransferase 3
AT3G12360	0.152146	0.999892	0.245754	0.617406	0.521089	1.25195e-08	ITN1	Ankyrin repeat family protein
AT3G12500	0.0896252	0.999892	0.946574	0.0175497	-0.835821	0.00128342	HCHIB	basic chitinase
AT3G12610	-0.35114	0.999892	0.580068	0.932895	-1.31654	0.0142663	DRT100	Leucine-rich repeat (LRR) family protein
AT3G12780	-0.0196624	0.999892	0.0680847	0.999183	-0.577111	1.22423e-17	PGK1	phosphoglycerate kinase 1
AT3G12830	0.11942	0.999892	0.0852001	0.999183	0.969991	6.15488e-10	AT3G12830	SAUR-like auxin-responsive protein family
AT3G12930	-0.104164	0.999892	-0.100372	0.999183	-0.611064	1.51255e-08	AT3G12930	Lojap-related protein
AT3G13000	-0.17312	0.999892	0.31094	0.692227	-0.712117	0.0356168	AT3G13000	ubiquinone biosynthesis protein (Protein of unknown function, DUF547)
AT3G13080	0.246078	0.999892	0.040354	0.999183	0.718568	3.60753e-07	ABCC3	multidrug resistance-associated protein 3
AT3G13090	-0.0347249	0.999892	0.155282	0.999183	0.961152	1.20661e-06	ABCC6	multidrug resistance-associated protein 8
AT3G13100	0.207029	0.999892	0.103428	0.999183	0.967213	5.38188e-05	ABCC7	multidrug resistance-associated protein 7
AT3G13110	0.0284128	0.999892	-0.491541	0.254511	-1.05405	5.48675e-09	SERAT2
AT3G13120	-0.0396207	0.999892	-0.0171341	0.999183	-0.616762	6.18584e-27	AT3G13120	Ribosomal protein S10p/S20e family protein
AT3G13180	-0.0448553	0.999892	-0.000791926	0.999183	-0.646687	8.95165e-05	AT3G13180	NOL1/NOP2/sun family protein / antitermination NusB domain-containing protein
AT3G13190	0.0477874	0.999892	-0.0574351	0.999183	-0.738668	0.000149536	AT3G13190	WEB family protein (DUF827)
AT3G13330	0.0656237	0.999892	0.0519287	0.999183	0.768537	2.73461e-22	PA200	proteasome activating protein 200
AT3G13380	0.133259	0.999892	0.178843	0.972985	0.990983	4.49249e-09	BRL3	BRI1-like 3
AT3G13433	0.0982881	0.999892	0.902229	0.771642	1.52257	0.000218196	AT3G13433	transmembrane protein
AT3G13435	-1.60008	0.999892	0.553439	0.999183	1.61244	0.0481776	AT3G13435	transmembrane protein
AT3G13450	0.0462113	0.999892	-0.237662	0.999183	1.19059	3.63981e-06	DIN4	Transketolase family protein
AT3G13470	-0.230259	0.999892	-0.430029	0.109135	-0.812709	1.46788e-07	Cpn60beta2	TCP-1/cpn60 chaperonin family protein
AT3G13500	1.69112	0.999892	-0.677739	0	2.07977	0.0282842	AT3G13500	hypothetical protein
AT3G13510	-0.144905	0.999892	-0.284543	0.823548	-0.911123	0.000107337	AT3G13510	carboxyl-terminal peptidase, putative (DUF239)
AT3G13600	0.265302	0.999892	0.652241	0.999183	1.88605	0.000342217	AT3G13600	calmodulin-binding family protein
AT3G13610	-0.373723	0.999892	-0.0304889	0.999183	3.09045	1.60916e-25	AT3G13610	2-oxoglutarate (2OG) and Fe(II)-dependent oxygenase superfamily protein
AT3G13650	0.0231839	0.999892	-0.271293	0.999183	1.65862	0.0011496	AT3G13650	Disease resistance-responsive (dirigent-like protein) family protein
AT3G13680	0.969785	0.999892	-1.26932	0	4.53573	0.00074161	AT3G13680	F-box and associated interaction domains-containing protein
AT3G13782	0.412343	0.999892	0.201226	0.999183	1.3355	9.63222e-13	NAP1
AT3G13790	0.225051	0.999892	0.291942	0.92135	1.6656	3.28127e-23	ATBFRUCT1	Glycosyl hydrolases family 32 protein
AT3G13910	0.134067	0.999892	0.120026	0.987947	0.561214	3.33755e-05	AT3G13910	hypothetical protein (DUF3511)
AT3G13950	0.12222	0.999892	0.454218	0.770782	1.71408	7.92208e-12	AT3G13950	ankyrin
AT3G14020	-0.0720402	0.999892	-0.269381	0.766881	-0.801615	2.21397e-07	NF-YA6	nuclear factor Y, subunit A6
AT3G14050	0.263237	0.999892	0.0337504	0.999183	0.526501	0.000315059	RSH2	RELA/SPOT homolog 2
AT3G14060	0.597332	0.999892	-0.394629	0.999183	0.826152	0.0469742	AT3G14060	hypothetical protein
AT3G14090	-0.0249558	0.999892	0.586423	0.00847797	0.187324	0.109909	EXO70D3	exocyst subunit exo70 family protein D3
AT3G14150	-0.10378	0.999892	-0.0621013	0.999183	-0.740281	7.94363e-06	HAOX2	Aldolase-type TIM barrel family protein
AT3G14210	-0.263906	0.999892	-0.394099	0.959741	-1.17167	0.0424464	ESM1	GDSL-like lipase/acylhydrolase superfamily protein
AT3G14220	0.0392334	0.999892	0.167481	0.999183	-0.529623	0.0174126	AT3G14220	GDSL-like Lipase/Acylhydrolase superfamily protein
AT3G14240	-0.0668326	0.999892	0.239457	0.999183	-1.08259	0.0159935	AT3G14240	Subtilase family protein
AT3G14280	-0.245631	0.999892	0.152498	0.999183	1.20462	2.41674e-06	AT3G14280	LL-diaminopimelate aminotransferase
AT3G14310	0.107658	0.999892	0.310648	0.903501	-0.854351	0.000138945	PME3	pectin methylesterase 3
AT3G14330	-0.156416	0.999892	-0.125161	0.986445	-0.737226	9.66037e-06	AT3G14330	Tetratricopeptide repeat (TPR)-like superfamily protein
AT3G14430	0.17785	0.999892	0.0186435	0.999183	0.61415	2.96455e-07	AT3G14430	GRIP/coiled-coil protein
AT3G14440	0.558684	0.999892	-0.231926	0.999183	0.778463	0.0419062	NCED3	nine-cis-epoxycarotenoid dioxygenase 3
AT3G14450	-0.399613	0.999892	0.293159	0.980955	-1.19891	0.00492154	CID9	CTC-interacting domain 9
AT3G14460	0.00775927	0.999892	-0.154958	0.998635	1.06969	5.8809e-12	AT3G14460	LRR and NB-ARC domains-containing disease resistance protein
AT3G14470	-0.0154569	0.999892	0.268119	0.594638	1.11108	1.22379e-11	AT3G14470	NB-ARC domain-containing disease resistance protein
AT3G14570	-0.0426426	0.999892	-0.0418775	0.999183	-0.999391	0.0026954	GSL04	glucan synthase-like 4
AT3G14590	0.209992	0.999892	0.154685	0.999183	0.585413	0.000343411	NTMC2T6.2	Calcium-dependent lipid-binding (CaLB domain) family protein
AT3G14700	-0.320208	0.999892	0.00842094	0.999183	0.906989	0.00568336	AT3G14700	SART-1 family
AT3G14710	-0.0497134	0.999892	-0.476039	0.999183	1.69956	0.000480376	AT3G14710	RNI-like superfamily protein
AT3G14870	0.309031	0.999892	0.337007	0.925811	-0.649766	0.010181	AT3G14870	hypothetical protein (DUF641)
AT3G14900	-0.244644	0.999892	-0.598238	0.521088	-0.934652	0.000179836	EMB3120	hypothetical protein
AT3G14980	-0.0748787	0.999892	0.157735	0.992707	-0.531084	0.00695909	ROS4	Acyl-CoA N-acyltransferase with RING/FYVE/PHD-type zinc finger protein
AT3G15095	-0.208597	0.999892	-0.260027	0.867965	-1.12333	6.01052e-09	HCF243	Serine/Threonine-kinase pakA-like protein
AT3G15140	-0.158856	0.999892	-0.204002	0.961391	-0.58556	0.0020844	AT3G15140	Polynucleotidyl transferase, ribonuclease H-like superfamily protein
AT3G15210	0.154535	0.999892	-0.28677	0.891695	-0.555577	0.000265181	ERF4	ethylene responsive element binding factor 4
AT3G15310	-0.233019	0.999892	0.0879106	0.999183	-1.52119	0.0228837	AT3G15310	transposable_element_gene
AT3G15340	-1.19906	0.999892	-0.756034	0.997025	1.36855	0.0313639	PPI2	proton pump interactor 2
AT3G15355	0.05475	0.999892	-0.0353223	0.999183	0.658934	2.91642e-09	UBC25	ubiquitin-conjugating enzyme 25
AT3G15356	0.230162	0.999892	0.121466	0.999183	-1.21142	0.0382965	AT3G15356	Legume lectin family protein
AT3G15380	-0.0211327	0.999892	0.0615564	0.999183	-0.509664	2.1129e-05	AT3G15380	Plasma-membrane choline transporter family protein
AT3G15450	0.28136	0.999892	0.0666243	0.999183	1.45671	0.00964559	AT3G15450	aluminum induced protein with YGL and LRDR motifs
AT3G15518	0.148053	0.999892	0.265263	0.965218	0.971643	0.000131758	AT3G15518	hypothetical protein
AT3G15536	-0.382208	0.999892	-0.0295703	0.999183	2.85536	1.31488e-55	AT3G15536
AT3G15540	-0.406621	0.999892	0.215684	0.999183	1.36118	0.00363094	IAA19	indole-3-acetic acid inducible 19
AT3G15570	-0.349612	0.999892	0.726843	0.116126	-1.17067	5.38188e-05	AT3G15570	Phototropic-responsive NPH3 family protein
AT3G15630	-0.0561938	0.999892	0.0412871	0.999183	0.635743	0.00147352	AT3G15630	plant/protein
AT3G15760	0.0737307	0.999892	-0.00289118	0.999183	0.844216	2.31347e-08	AT3G15760	cytochrome P450 family protein
AT3G15950	0.748192	0.999892	0.877277	0.0210405	-0.0472512	0.922263	NAI2	DNA topoisomerase-like protein
AT3G16030	0.0200217	0.999892	0.447528	0.136724	0.781858	4.37487e-06	CES101	lectin protein kinase family protein
AT3G16250	-0.0419652	0.999892	0.00105349	0.999183	-0.924094	8.59774e-07	PnsB3	NDH-dependent cyclic electron flow 1
AT3G16280	-0.166295	0.999892	-0.18821	0.999183	-1.14747	0.00239651	AT3G16280	Integrase-type DNA-binding superfamily protein
AT3G16360	-0.416859	0.999892	-0.21219	0.999183	-2.68555	0.00624044	AHP4	HPT phosphotransmitter 4
AT3G16420	0.567436	0.999892	0.816603	0.209614	-0.555753	0.0422206	PBP1	PYK10-binding protein 1
AT3G16460	0.552316	0.999892	0.665857	0.00229416	-0.0062543	0.986284	JAL34	Mannose-binding lectin superfamily protein
AT3G16510	0.182153	0.999892	0.287309	0.594638	0.799526	3.55469e-05	AT3G16510	Calcium-dependent lipid-binding (CaLB domain) family protein
AT3G16530	0.267813	0.999892	-0.199144	0.999183	-1.10094	0.00597729	AT3G16530	Legume lectin family protein
AT3G16565	0.101298	0.999892	-0.0808257	0.999183	0.532654	9.56364e-05	AT3G16565	threonyl and alanyl tRNA synthetase second additional domain-containing protein
AT3G16570	-0.0492465	0.999892	0.448026	0.235694	-0.639652	0.0043443	RALF23	rapid alkalinization factor 23
AT3G16660	0.392717	0.999892	-0.500861	0.345492	-1.62947	1.09171e-06	AT3G16660	Pollen Ole e 1 allergen and extensin family protein
AT3G16720	0.0313275	0.999892	0.410633	0.00740481	0.54921	3.27676e-08	ATL2	TOXICOS EN LEVADURA 2
AT3G16920	-0.0171197	0.999892	0.155634	0.999183	-1.09007	0.00507375	CTL2	chitinase-like protein
AT3G16950	0.164519	0.999892	-0.237364	0.683042	-0.626794	0.000874533	LPD1	lipoamide dehydrogenase 1
AT3G16990	0.259672	0.999892	-0.112877	0.999183	0.59491	0.00116113	AT3G16990	heme oxygenase-like, multi-helical
AT3G17160	-0.136148	0.999892	-0.126114	0.999183	-0.588477	0.00311247	AT3G17160	hypothetical protein
AT3G17170	-0.188745	0.999892	-0.0797554	0.999183	-0.749779	5.2825e-08	RFC3	Translation elongation factor EF1B/ribosomal protein S6 family protein
AT3G17185	-0.236631	0.999892	0.209592	0.880056	-0.53728	0.0164791	TAS3
AT3G17330	-0.0261078	0.999892	0.224685	0.889519	-0.566159	0.00205978	ECT6	evolutionarily conserved C-terminal region 6
AT3G17350	-0.22497	0.999892	0.142448	0.999183	-1.23817	0.00262533	AT3G17350	wall-associated receptor kinase carboxy-terminal protein
AT3G17410	0.0930239	0.999892	0.114616	0.99642	0.501043	1.53546e-07	AT3G17410	Protein kinase superfamily protein
AT3G17420	0.110162	0.999892	0.251272	0.85236	1.24419	2.38161e-11	GPK1	glyoxysomal protein kinase 1
AT3G17460	-0.205003	0.999892	-0.291557	0.996188	-0.704691	0.0405597	AT3G17460	PHD finger family protein
AT3G17640	-0.534504	0.999892	-0.302738	0.851385	-0.904555	0.00580571	AT3G17640	Leucine-rich repeat (LRR) family protein
AT3G17668	-0.0244476	0.999892	-0.104718	0.999183	-0.521643	0.00496398	ENA	DnaJ/Hsp40 cysteine-rich domain superfamily protein
AT3G17690	0.823222	0.999892	0.165086	0.999183	1.37923	1.77128e-05	CNGC19	cyclic nucleotide gated channel 19
AT3G17700	0.0849408	0.999892	0.102416	0.967073	0.552994	7.06274e-05	CNBT1	cyclic nucleotide-binding transporter 1
AT3G17770	0.111895	0.999892	-0.0553158	0.999183	0.647543	0.00041648	AT3G17770	Dihydroxyacetone kinase
AT3G17830	-0.302662	0.999892	-0.387605	0.956711	-0.81482	0.00788374	AT3G17830	Molecular chaperone Hsp40/DnaJ family protein
AT3G17840	-0.192074	0.999892	-0.278388	0.840625	-0.736259	0.000749493	RLK902	receptor-like kinase 902
AT3G17950	-0.0575709	0.999892	-0.0347845	0.999183	-0.632251	0.000165188	AT3G17950	transmembrane protein
AT3G18050	-0.203164	0.999892	0.342829	0.522969	-0.81505	0.0110057	AT3G18050	GPI-anchored protein
AT3G18090	-0.418236	0.999892	-0.272386	0.961571	-1.20747	2.33795e-05	NRPD2B	nuclear RNA polymerase D2B
AT3G18110	-0.149746	0.999892	0.0426298	0.999183	-0.816608	6.48923e-10	EMB1270	Pentatricopeptide repeat (PPR) superfamily protein
AT3G18170	0.165492	0.999892	0.0606948	0.999183	0.687716	0.00860444	AT3G18170	Glycosyltransferase family 61 protein
AT3G18217	-0.776069	0.999892	0.175322	0.999183	-2.5199	0.00617023	MIR157C
AT3G18240	-0.0193818	0.999892	-0.130717	0.999183	-0.550864	0.00197737	AT3G18240	Ribosomal protein S24/S35
AT3G18250	0.159234	0.999892	0.179432	0.999183	1.63973	4.03064e-19	AT3G18250	Putative membrane lipoprotein
AT3G18560	0.0604104	0.999892	-0.188073	0.999183	0.545577	0.0291849	AT3G18560	hypothetical protein
AT3G18580	0.19985	0.999892	-0.0387687	0.999183	-0.605288	0.0169601	AT3G18580	Nucleic acid-binding, OB-fold-like protein
AT3G18610	0.260877	0.999892	0.426764	0.943341	0.97546	9.7936e-05	NUC-L2	nucleolin like 2
AT3G18680	-0.0379871	0.999892	-0.0635049	0.999183	-0.538377	4.44678e-08	AT3G18680	Amino acid kinase family protein
AT3G18750	-0.0901777	0.999892	-0.0374128	0.999183	-0.636849	2.11032e-06	WNK6	with no lysine (K) kinase 6
AT3G18777	0.281221	0.999892	-0.312146	0.998635	-1.1433	0.0328572	AT3G18777	pseudogene of RING/U-box superfamily protein
AT3G18800	-0.0252303	0.999892	-0.0884233	0.999183	-0.57978	0.00254159	AT3G18800	transmembrane protein
AT3G18870	-0.0149036	0.999892	0.220861	0.833778	-0.525581	0.00313641	AT3G18870	Mitochondrial transcription termination factor family protein
AT3G18880	0.088145	0.999892	0.578857	0.959806	-1.34853	0.0456553	AT3G18880	Nucleic acid-binding, OB-fold-like protein
AT3G18890	-0.0842845	0.999892	-0.158842	0.992707	-0.782037	9.56236e-13	Tic62	NAD(P)-binding Rossmann-fold superfamily protein
AT3G18950	-0.190818	0.999892	-1.008	0.00112789	-0.2998	0.306828	AT3G18950	Transducin/WD40 repeat-like superfamily protein
AT3G18970	-0.0546259	0.999892	0.0182055	0.999183	-0.561141	0.0387468	MEF20	mitochondrial editing factor 20
AT3G19000	-0.124203	0.999892	-0.145474	0.846449	-0.694172	1.7712e-08	AT3G19000	2-oxoglutarate (2OG) and Fe(II)-dependent oxygenase superfamily protein
AT3G19010	0.177706	0.999892	0.0119564	0.999183	0.736098	8.4329e-06	AT3G19010	2-oxoglutarate (2OG) and Fe(II)-dependent oxygenase superfamily protein
AT3G19080	-0.0733283	0.999892	-0.2619	0.89371	-0.773837	0.00013119	AT3G19080	SWIB complex BAF60b domain-containing protein
AT3G19190	0.0523144	0.999892	0.0984058	0.999183	0.517263	7.20135e-08	ATG2	autophagy 2
AT3G19260	0.0317888	0.999892	0.124059	0.957816	0.62233	0.000800549	LOH2	LAG1 homologue 2
AT3G19390	-0.895172	0.999892	-0.221186	0.999183	1.7292	0.000356517	AT3G19390	Granulin repeat cysteine protease family protein
AT3G19550	0.583605	0.999892	0.519848	0.224908	0.567646	0.00445668	AT3G19550	glutamate racemase
AT3G19580	0.216664	0.999892	-0.198967	0.998635	0.830674	0.000588409	ZF2	zinc-finger protein 2
AT3G19620	0.225309	0.999892	-0.295745	0.985106	-1.23637	0.0168482	AT3G19620	Glycosyl hydrolase family protein
AT3G19680	-0.291256	0.999892	2.49965	0.0111041	-1.47156	0.00284002	AT3G19680	hypothetical protein (DUF1005)
AT3G19710	0.062576	0.999892	0.31787	0.681251	-0.662101	0.000193177	BCAT4	branched-chain aminotransferase4
AT3G19720	-0.219379	0.999892	0.0274386	0.999183	-0.59203	5.87874e-06	ARC5	P-loop containing nucleoside triphosphate hydrolases superfamily protein
AT3G19820	0.0140963	0.999892	-0.0333381	0.999183	-0.533764	0.0417918	DWF1	cell elongation protein / DWARF1 / DIMINUTO (DIM)
AT3G19850	-0.196176	0.999892	1.22572	0.000301521	-0.825372	0.0223879	AT3G19850	Phototropic-responsive NPH3 family protein
AT3G19910	0.114741	0.999892	0.00657857	0.999183	0.601089	0.000362812	AT3G19910	RING/U-box superfamily protein
AT3G19930	-0.056353	0.999892	0.528202	0.2823	0.510221	0.000714086	STP4	sugar transporter 4
AT3G20015	-0.240174	0.999892	-0.0691239	0.999183	-0.809471	0.0288186	AT3G20015	Eukaryotic aspartyl protease family protein
AT3G20110	-1.35156	0.999892	-0.305845	0.999183	4.85283	0.000499708	CYP705A20	cytochrome P450, family 705, subfamily A, polypeptide 20
AT3G20240	-0.149077	0.999892	-0.399041	0.486161	-0.720879	9.62517e-06	AT3G20240	Mitochondrial substrate carrier family protein
AT3G20340	0.487291	0.999892	-1.2387	0.279989	0.785789	0.00655076	AT3G20340	protein expression protein
AT3G20350	-0.13592	0.999892	-0.175916	0.999183	-0.698408	0.00329263	AT3G20350	actin cytoskeleton-regulatory complex pan-like protein
AT3G20370	0.625241	0.999892	0.0756373	0.999183	1.93483	0.00166642	AT3G20370	TRAF-like family protein
AT3G20440	-0.459422	0.999892	-0.760734	0.273516	-0.723857	0.00263547	EMB2729	Alpha amylase family protein
AT3G20510	0.262824	0.999892	0.111584	0.980955	0.635381	1.19984e-06	AT3G20510	Transmembrane proteins 14C
AT3G20600	-0.00896744	0.999892	-0.225232	0.906354	0.727325	0.000127396	NDR1	Late embryogenesis abundant (LEA) hydroxyproline-rich glycoprotein family
AT3G20640	-0.239344	0.999892	-0.275451	0.956711	-1.17239	0.000623209	AT3G20640	basic helix-loop-helix (bHLH) DNA-binding superfamily protein
AT3G20820	-0.237212	0.999892	-0.183734	0.984402	-1.03857	0.000168634	AT3G20820	Leucine-rich repeat (LRR) family protein
AT3G20960	0.113082	0.999892	0.552685	0.199263	0.610229	0.000512976	CYP705A33	cytochrome P450, family 705, subfamily A, polypeptide 33
AT3G21020	0.251265	0.999892	-0.279197	0.999183	-0.959261	0.0187207	AT3G21020	transposable_element_gene
AT3G21080	0.327701	0.999892	0.955675	0.0479996	3.22772	3.5441e-87	AT3G21080	ABC transporter-like protein
AT3G21110	-0.0464558	0.999892	-0.0659316	0.999183	-0.650101	1.57534e-05	PUR7	purin 7
AT3G21220	0.244056	0.999892	-0.00910209	0.999183	0.87241	4.03353e-14	MKK5	MAP kinase kinase 5
AT3G21230	0.429812	0.999892	0.242929	0.857703	0.986072	1.50869e-08	4CL5	4-coumarate:CoA ligase 5
AT3G21250	-0.0436383	0.999892	-0.199434	0.65247	-0.948584	1.5151e-11	ABCC8	multidrug resistance-associated protein 6
AT3G21260	0.000911459	0.999892	-0.161716	0.999183	-0.654917	0.00493111	GLTP3	Glycolipid transfer protein (GLTP) family protein
AT3G21270	-0.0703698	0.999892	-0.0118608	0.999183	-0.792427	6.89719e-06	DOF2	DOF zinc finger protein 2
AT3G21460	0.010669	0.999892	0.28689	0.985106	-1.23854	0.00257395	AT3G21460	Glutaredoxin family protein
AT3G21520	0.185829	0.999892	0.237341	0.999183	1.75551	6.13401e-07	DMP1	transmembrane protein, putative (DUF679 domain membrane protein 1)
AT3G21560	-0.390075	0.999892	0.15373	0.975322	-0.825603	0.0430976	UGT84A2	UDP-Glycosyltransferase superfamily protein
AT3G21630	0.126275	0.999892	-0.0352619	0.999183	0.66637	7.55077e-09	CERK1	chitin elicitor receptor kinase 1
AT3G21750	0.0439393	0.999892	-0.148769	0.903825	-0.596961	0.0001034	UGT71B1	UDP-glucosyl transferase 71B1
AT3G21780	-0.225692	0.999892	0.0420157	0.999183	0.852735	0.000982165	UGT71B6	UDP-glucosyl transferase 71B6
AT3G21810	0.133004	0.999892	-0.0350895	0.999183	0.63258	2.90747e-05	AT3G21810	Zinc finger C-x8-C-x5-C-x3-H type family protein
AT3G22060	0.116199	0.999892	0.192677	0.873403	1.02002	8.4329e-06	AT3G22060	Receptor-like protein kinase-related family protein
AT3G22104	-0.0123361	0.999892	-0.339526	0.576439	-0.691627	1.05309e-06	AT3G22104	Phototropic-responsive NPH3 family protein
AT3G22150	-0.149702	0.999892	-0.219852	0.558938	-0.638712	3.32149e-05	AT3G22150	Tetratricopeptide repeat (TPR)-like superfamily protein
AT3G22160	0.311757	0.999892	-0.552711	0.0428974	0.624648	0.000238138	AT3G22160	VQ motif-containing protein
AT3G22231	0.227449	0.999892	0.0728511	0.999183	0.866634	6.93073e-13	PCC1	pathogen and circadian controlled 1
AT3G22235	0.169052	0.999892	-0.117577	0.998635	0.984156	1.37437e-19	AT3G22235	cysteine-rich TM module stress tolerance protein
AT3G22240	0.458157	0.999892	-0.605184	0.772468	0.727012	3.51297e-05	AT3G22240	cysteine-rich/transmembrane domain PCC1-like protein
AT3G22400	-3.02417e-05	0.999957	-0.117063	0.999183	1.50354	3.01207e-16	LOX5	PLAT/LH2 domain-containing lipoxygenase family protein
AT3G22460	0.350037	0.999892	0.21163	0.999183	0.631031	0.00050376	OASA2	O-acetylserine (thiol) lyase (OAS-TL) isoform A2
AT3G22550	0.119339	0.999892	-0.123287	0.999183	-0.730935	0.00104715	AT3G22550	NAD(P)H-quinone oxidoreductase subunit, putative (DUF581)
AT3G22600	0.189209	0.999892	0.25956	0.969753	1.68923	9.50017e-24	AT3G22600	Bifunctional inhibitor/lipid-transfer protein/seed storage 2S albumin superfamily protein
AT3G22620	-0.0143801	0.999892	-1.05235	0.241085	0.890618	0.0125484	AT3G22620	Bifunctional inhibitor/lipid-transfer protein/seed storage 2S albumin superfamily protein
AT3G22640	2.39623	0.999892	-1.57681	0.889519	4.51195	0.00225312	PAP85	cupin family protein
AT3G22740	0.0584525	0.999892	0.299024	0.8931	-0.504829	0.0101012	HMT3	homocysteine S-methyltransferase 3
AT3G22780	-0.166193	0.999892	-0.0976951	0.999183	-0.56535	0.001187	TSO1	Tesmin/TSO1-like CXC domain-containing protein
AT3G22800	0	0	0	0	4.52323	0.00698378	AT3G22800	Leucine-rich repeat (LRR) family protein
AT3G22810	0.0508172	0.999892	-0.459112	0.733435	-1.18303	7.38883e-05	AT3G22810	auxin canalization protein (DUF828)
AT3G22910	0.179194	0.999892	-0.169213	0.999183	0.979585	0.000282545	AT3G22910	ATPase E1-E2 type family protein / haloacid dehalogenase-like hydrolase family protein
AT3G23010	-0.135171	0.999892	-0.149558	0.969753	1.1978	1.61779e-10	RLP36	receptor like protein 36
AT3G23110	-0.0344076	0.999892	-0.333284	0.65247	0.781371	0.000190506	RLP37	receptor like protein 37
AT3G23120	0.121002	0.999892	-0.329566	0.542316	1.31262	7.81722e-25	RLP38	receptor like protein 38
AT3G23200	0.0882932	0.999892	-0.00359979	0.999183	0.62308	0.000554189	AT3G23200	Uncharacterized protein family (UPF0497)
AT3G23220	1.69112	0.999892	-0.0790548	0.999183	-3.80592	0.0445509	ESE1	Integrase-type DNA-binding superfamily protein
AT3G23230	0.345085	0.999892	-0.13688	0.999183	-1.60166	0.0489242	TDR1	Integrase-type DNA-binding superfamily protein
AT3G23250	0.581791	0.999892	-0.0792061	0.999183	1.12245	6.8478e-08	MYB15	myb domain protein 15
AT3G23410	0.0293468	0.999892	0.272616	0.833545	-0.661003	0.000115429	FAO3	fatty alcohol oxidase 3
AT3G23530	0.0194462	0.999892	-0.0427728	0.999183	0.705952	3.14642e-05	AT3G23530	Cyclopropane-fatty-acyl-phospholipid synthase
AT3G23550	0.0310124	0.999892	-0.0628655	0.999183	-1.23387	0.0232635	AT3G23550	MATE efflux family protein
AT3G23730	-0.325729	0.999892	1.94564	0.00156804	-1.56395	0.00437358	XTH16	xyloglucan endotransglucosylase/hydrolase 16
AT3G23750	-0.0926798	0.999892	0.748013	0.00108389	-0.193007	0.138696	AT3G23750	Leucine-rich repeat protein kinase family protein
AT3G23805	-0.320255	0.999892	0.0973793	0.999183	-1.04698	0.00416478	RALFL24	ralf-like 24
AT3G23830	-0.218868	0.999892	-0.270382	0.999183	-0.775088	0.000205318	GRP4	glycine-rich RNA-binding protein 4
AT3G23840	-0.0830281	0.999892	-0.302133	0.999183	-1.00947	0.00672357	AT3G23840	HXXXD-type acyl-transferase family protein
AT3G23880	-0.268046	0.999892	-0.355117	0.85236	-0.825502	0.0244747	AT3G23880	F-box and associated interaction domains-containing protein
AT3G23930	-0.245975	0.999892	-0.31328	0.956711	-1.57713	1.30929e-05	AT3G23930	troponin T, skeletal protein
AT3G23940	-0.0136982	0.999892	-0.256085	0.818894	-0.721532	7.13757e-11	AT3G23940	dehydratase family
AT3G24090	0.0888793	0.999892	-0.274472	0.75511	0.874171	1.68736e-06	GFAT	putative glucosamine-fructose-6-phosphate aminotransferase
AT3G24360	-0.020467	0.999892	0.106809	0.999183	-1.1235	0.00131992	AT3G24360	ATP-dependent caseinolytic (Clp) protease/crotonase family protein
AT3G24430	-0.0491077	0.999892	0.0948446	0.973555	-0.585345	1.18227e-09	HCF101	ATP binding protein
AT3G24460	-0.611413	0.999892	0.0156128	0.999183	-0.827228	0.0128428	AT3G24460	Serinc-domain containing serine and sphingolipid biosynthesis protein
AT3G24480	-0.0599645	0.999892	0.812095	0.00698306	-0.55896	0.0713095	AT3G24480	Leucine-rich repeat (LRR) family protein
AT3G24500	0.168062	0.999892	-0.278563	0.811994	0.709381	0.000445476	MBF1C	multiprotein bridging factor 1C
AT3G24550	-0.0404528	0.999892	0.534524	0.00747433	0.140954	0.296123	PERK1	proline extensin-like receptor kinase 1
AT3G24900	0.140402	0.999892	-0.256349	0.998635	1.72323	1.60907e-12	RLP39	receptor like protein 39
AT3G25010	0.0320824	0.999892	-0.117804	0.999183	1.78577	1.13475e-16	RLP41	receptor like protein 41
AT3G25020	-0.0609666	0.999892	-0.0481452	0.999183	0.944323	6.91106e-18	RLP42	receptor like protein 42
AT3G25030	-0.026542	0.999892	-0.134223	0.999183	-0.717291	0.00636382	AT3G25030	RING/U-box superfamily protein
AT3G25100	0.0485761	0.999892	-0.244883	0.999183	-1.05897	0.0360724	CDC45	cell division cycle 45
AT3G25250	0.754911	0.999892	-0.555641	0.627039	0.788494	0.0119999	AGC2-1	AGC (cAMP-dependent, cGMP-dependent and protein kinase C) kinase family protein
AT3G25490	-0.0399584	0.999892	0.590005	0	3.38188	0.0177309	AT3G25490	Protein kinase family protein
AT3G25510	0.0117967	0.999892	0.300638	0.932909	1.45912	6.66409e-16	AT3G25510	disease resistance protein (TIR-NBS-LRR class) family protein
AT3G25560	0.0210676	0.999892	-0.148744	0.972985	-0.7681	2.37253e-05	NIK2	NSP-interacting kinase 2
AT3G25597	-0.45485	0.999892	0.208174	0.999183	0.708558	0.0319988	AT3G25597	transmembrane protein
AT3G25600	-0.095562	0.999892	0.552955	0.0689097	1.17711	9.86279e-13	AT3G25600	Calcium-binding EF-hand family protein
AT3G25610	0.0720756	0.999892	0.183976	0.229483	0.764604	3.46e-08	AT3G25610	ATPase E1-E2 type family protein / haloacid dehalogenase-like hydrolase family protein
AT3G25700	0.147182	0.999892	-0.136176	0.999183	-1.03515	0.00649525	AT3G25700	Eukaryotic aspartyl protease family protein
AT3G25710	-0.2679	0.999892	-0.270727	0.959806	-0.881015	0.0163166	BHLH32	basic helix-loop-helix 32
AT3G25770	0.267721	0.999892	0.0278757	0.999183	-0.703847	0.00476582	AOC2	allene oxide cyclase 2
[truncated: 1,895 more rows]
