# Supplementary material for: Plant Immune System Activation Upon Citrus Leprosis Virus C Infection Is Mimicked by the Ectopic Expression of the P61 Viral Protein
Source: Front Plant Sci. 2020 Aug 7;11:1188. doi: 10.3389/fpls.2020.01188 (PMC7427430; doi:10.3389/fpls.2020.01188)
Supplement: Supplementary file 5 [file Table_3.xlsx]

## Sheet: 2 dai, Up-regulated DEGs
Supplementary Table 3. Enriched Biological Processes (BPs) at independent sets of up- and down-regulated DEGs from each time point (2 and 6 dai) during the Arabidopsis thaliana interaction with CiLV-C viruliferous Brevipalpus yothersi mites. Overrepresented BPs were identified based on a hypergeometric test with False Discovery Rate (FDR)-adjusted p-values ≤ 0.001. DEGs: differentially expressed …
GO-ID	FDR	Description	Genes in test set
50896	1.3272e-11	response to stimulus	AT1G67900|AT5G50950|AT3G28200|AT4G03110|AT5G57220|AT1G20090|AT4G19530|AT4G16780|AT4G35100|AT2G26560|AT1G20823|AT5G44680|AT1G68320|AT5G67300|AT1G72940|AT5G66210|AT1G51940|AT4G33050|AT3G19850|AT5G61600|AT4G35470|AT3G16460|AT4G31550|AT3G07360|AT5G06720|AT1G05880|AT1G13260|AT5G43760|AT5G61590|AT1G66150|AT4G03450|AT5G07580|AT5G02290|AT5G05440|AT5G06530|AT4G37260|AT1G72430|AT4G12720|AT1G22530|AT5G01810…
10200	2.1181e-11	response to chitin	AT4G31800|AT1G20823|AT3G50060|AT2G34600|AT4G39070|AT3G55980|AT2G35930|AT5G67300|AT2G38470|AT4G33050|AT2G17040|AT3G45640|AT4G37260|AT1G23030|AT4G31550|AT1G08930
1901700	3.2818e-10	response to oxygen-containing compound	AT4G31800|AT5G45340|AT4G39070|AT3G55980|AT1G13260|AT5G61590|AT2G38470|AT4G03450|AT4G39400|AT2G17040|AT5G05440|AT5G06530|AT4G37260|AT4G12720|AT5G65730|AT5G37770|AT4G35100|AT1G20823|AT5G01810|AT3G50060|AT5G20270|AT3G57530|AT2G34600|AT1G58440|AT5G17640|AT2G35930|AT1G33240|AT3G60320|AT1G68320|AT5G62470|AT5G67300|AT4G08950|AT5G66210|AT1G51940|AT5G67480|AT4G33050|AT2G42580|AT3G45640|AT1G23030|AT4G31550…
51716	4.3525e-10	cellular response to stimulus	AT1G67900|AT5G26920|AT3G28200|AT3G23750|AT2G38470|AT4G03110|AT5G57220|AT1G20090|AT2G02950|AT4G19530|AT1G04240|AT3G05490|AT2G29110|AT4G16780|AT2G26560|AT4G18760|AT1G20823|AT5G44680|AT3G57530|AT3G24550|AT1G33240|AT1G68320|AT5G67300|AT1G72940|AT5G66210|AT1G51940|AT1G72900|AT2G42580|AT3G19850|AT5G61600|AT4G35470|AT4G15800|AT3G45640|AT3G07360|AT5G06720|AT1G05880|AT3G52400|AT4G11280|AT3G12500|AT3G04210…
50794	6.7376e-10	regulation of cellular process	AT1G67900|AT2G30590|AT5G26920|AT5G50950|AT3G50650|AT4G39070|AT3G02170|AT3G55980|AT3G23750|AT2G38470|AT4G03110|AT5G08330|AT1G20090|AT2G02950|AT4G19530|AT1G04240|AT3G05490|AT5G37770|AT1G20330|AT2G23290|AT2G29110|AT3G54810|AT4G16780|AT4G18760|AT3G50060|AT5G62090|AT3G57530|AT2G34600|AT3G24550|AT3G58620|AT1G33240|AT1G68320|AT5G67300|AT1G72940|AT5G66210|AT1G51940|AT5G43270|AT1G72900|AT4G33050|AT2G42580…
42221	8.9498e-10	response to chemical	AT5G26920|AT4G39070|AT3G28200|AT3G55980|AT2G38470|AT5G57220|AT5G65730|AT1G04240|AT5G37770|AT4G16780|AT4G35100|AT2G26560|AT1G20823|AT5G19140|AT3G50060|AT3G57530|AT2G34600|AT1G58440|AT5G17640|AT2G35930|AT1G33240|AT1G68320|AT5G67300|AT4G08950|AT5G66210|AT1G51940|AT4G33050|AT2G42580|AT5G61600|AT3G45640|AT4G31550|AT3G07360|AT5G06720|AT1G05880|AT3G52400|AT4G11280|AT3G12500|AT4G31800|AT5G45340|AT1G13260…
10033	1.2567e-09	response to organic substance	AT5G26920|AT4G39070|AT3G55980|AT2G38470|AT1G04240|AT5G37770|AT4G16780|AT4G35100|AT1G20823|AT5G19140|AT3G50060|AT3G57530|AT2G34600|AT5G17640|AT2G35930|AT1G68320|AT5G67300|AT4G08950|AT5G66210|AT1G51940|AT4G33050|AT2G42580|AT5G61600|AT3G45640|AT4G31550|AT3G07360|AT3G52400|AT4G11280|AT3G12500|AT4G31800|AT1G13260|AT5G61590|AT4G03450|AT4G39400|AT2G17040|AT5G07580|AT5G05440|AT1G77640|AT4G37260|AT1G72430…
10243	1.629e-09	response to organonitrogen compound	AT4G31800|AT1G20823|AT3G50060|AT2G34600|AT4G39070|AT3G55980|AT2G35930|AT5G67300|AT2G38470|AT4G33050|AT2G17040|AT3G45640|AT4G37260|AT1G23030|AT4G31550|AT1G08930
50789	2.2321e-09	regulation of biological process	AT1G67900|AT2G30590|AT5G26920|AT5G50950|AT3G50650|AT4G39070|AT3G02170|AT3G55980|AT3G23750|AT2G38470|AT4G03110|AT5G08330|AT1G20090|AT2G02950|AT4G19530|AT1G04240|AT3G05490|AT5G37770|AT1G20330|AT2G23290|AT2G29110|AT3G54810|AT4G16780|AT4G18760|AT1G20823|AT3G50060|AT5G62090|AT3G57530|AT2G34600|AT3G24550|AT3G58620|AT1G33240|AT1G68320|AT5G67300|AT1G72940|AT5G66210|AT1G51940|AT5G43270|AT1G72900|AT4G33050…
65007	2.2321e-09	biological regulation	AT1G67900|AT5G50950|AT3G50650|AT3G02170|AT4G03110|AT5G08330|AT1G20090|AT4G19530|AT2G23290|AT4G16780|AT1G20823|AT5G62090|AT1G68320|AT5G67300|AT1G72940|AT5G66210|AT1G51940|AT4G33050|AT3G19850|AT5G61600|AT4G35470|AT4G31550|AT4G17460|AT3G07360|AT1G05880|AT2G41330|AT1G13260|AT5G61590|AT1G66150|AT4G03450|AT5G07580|AT5G02290|AT5G05440|AT4G37260|AT4G12720|AT2G40330|AT1G22530|AT5G01810|AT5G20270|AT1G04180…
7165	5.9272e-09	signal transduction	AT1G67900|AT3G04210|AT1G13260|AT5G61590|AT3G23750|AT1G66150|AT1G72910|AT4G39400|AT5G07580|AT5G02290|AT1G20090|AT5G05440|AT2G02950|AT1G77640|AT1G21240|AT4G12720|AT4G19530|AT1G04240|AT3G05490|AT2G29110|AT4G16780|AT4G18760|AT3G04220|AT5G01810|AT3G57530|AT3G24550|AT1G68320|AT1G72920|AT5G67300|AT1G72940|AT5G66210|AT4G09420|AT1G51940|AT1G72900|AT2G42580|AT3G19850|AT5G61600|AT4G35470|AT4G15800|AT3G45640…
9628	6.221e-09	response to abiotic stimulus	AT1G67900|AT5G26920|AT5G50950|AT5G45340|AT4G39070|AT5G43760|AT5G61590|AT2G38470|AT5G25250|AT5G57220|AT4G39400|AT1G20090|AT5G06530|AT2G02950|AT4G12720|AT5G65730|AT5G37770|AT2G41100|AT2G29110|AT4G16780|AT2G26560|AT4G03400|AT1G20823|AT1G10120|AT5G20270|AT3G57530|AT2G06850|AT1G58440|AT5G17640|AT2G35930|AT3G58620|AT1G33240|AT5G62470|AT5G67300|AT5G67480|AT2G42580|AT3G19850|AT1G01120|AT1G17060|AT2G16280…
23052	6.221e-09	signaling	AT1G67900|AT3G04210|AT1G13260|AT5G61590|AT3G23750|AT1G66150|AT1G72910|AT4G39400|AT5G07580|AT5G02290|AT1G20090|AT5G05440|AT2G02950|AT1G77640|AT1G21240|AT4G12720|AT4G19530|AT1G04240|AT3G05490|AT2G29110|AT4G16780|AT4G18760|AT3G04220|AT5G01810|AT3G57530|AT3G24550|AT1G68320|AT1G72920|AT5G67300|AT1G72940|AT5G66210|AT4G09420|AT1G51940|AT1G72900|AT2G42580|AT3G19850|AT5G61600|AT4G35470|AT4G15800|AT3G45640…
7154	4.8278e-08	cell communication	AT1G67900|AT3G04210|AT1G13260|AT5G61590|AT3G23750|AT1G66150|AT1G72910|AT4G39400|AT5G07580|AT5G02290|AT1G20090|AT5G05440|AT2G02950|AT1G77640|AT1G21240|AT4G12720|AT4G19530|AT1G04240|AT3G05490|AT2G29110|AT4G16780|AT4G18760|AT3G04220|AT5G01810|AT3G57530|AT3G24550|AT5G42100|AT1G33240|AT1G68320|AT1G72920|AT5G67300|AT1G72940|AT5G66210|AT4G09420|AT1G51940|AT1G72900|AT2G42580|AT3G19850|AT5G61600|AT4G35470…
1901698	9.2439e-08	response to nitrogen compound	AT4G31800|AT1G20823|AT3G50060|AT2G34600|AT4G39070|AT3G55980|AT2G35930|AT3G60320|AT5G67300|AT2G38470|AT4G33050|AT2G17040|AT3G45640|AT4G37260|AT1G23030|AT4G31550|AT1G08930
9725	4.7368e-07	response to hormone	AT4G39070|AT1G13260|AT5G61590|AT4G39400|AT5G07580|AT5G05440|AT1G77640|AT4G37260|AT1G72430|AT1G04240|AT5G37770|AT1G22530|AT4G16780|AT4G35100|AT4G03400|AT5G01810|AT5G19140|AT3G50060|AT5G20270|AT3G57530|AT2G34600|AT2G06850|AT5G17640|AT1G68320|AT5G62470|AT5G67300|AT4G08950|AT5G66210|AT1G51940|AT5G67480|AT2G42580|AT5G61600|AT3G45640|AT3G07360|AT3G52400|AT4G11280|AT1G08930|AT3G12500|AT5G54380
6950	4.7368e-07	response to stress	AT5G26920|AT5G50950|AT3G28200|AT2G38470|AT4G03110|AT5G57220|AT5G65730|AT4G19530|AT5G37770|AT2G26560|AT1G20823|AT5G44680|AT3G57530|AT2G34600|AT1G58440|AT5G17640|AT2G35930|AT3G24550|AT5G42100|AT3G58620|AT1G33240|AT1G68320|AT5G67300|AT1G72940|AT5G66210|AT1G51940|AT1G72900|AT2G42580|AT1G01120|AT5G61600|AT2G16280|AT3G45640|AT3G16460|AT4G31550|AT5G06720|AT1G05880|AT3G52400|AT4G11280|AT3G12500|AT4G31800…
9719	5.1569e-07	response to endogenous stimulus	AT4G39070|AT1G13260|AT5G61590|AT4G39400|AT5G07580|AT5G05440|AT1G77640|AT4G37260|AT1G72430|AT1G04240|AT5G37770|AT1G22530|AT4G16780|AT4G35100|AT4G03400|AT5G01810|AT5G19140|AT3G50060|AT5G20270|AT3G57530|AT2G34600|AT2G06850|AT5G17640|AT1G68320|AT5G62470|AT5G67300|AT4G08950|AT5G66210|AT1G51940|AT5G67480|AT2G42580|AT5G61600|AT3G45640|AT3G07360|AT3G52400|AT4G11280|AT1G08930|AT3G12500|AT5G54380
1101	8.243e-07	response to acid chemical	AT4G31800|AT5G45340|AT5G61590|AT2G38470|AT4G03450|AT5G05440|AT5G06530|AT4G37260|AT4G12720|AT5G65730|AT5G37770|AT4G35100|AT5G01810|AT3G50060|AT3G57530|AT2G34600|AT1G58440|AT5G17640|AT2G35930|AT1G33240|AT3G60320|AT1G68320|AT5G62470|AT5G67300|AT5G66210|AT1G51940|AT5G67480|AT3G45640|AT3G07360|AT3G52400|AT4G11280|AT1G08930
70887	2.221e-06	cellular response to chemical stimulus	AT5G26920|AT3G28200|AT1G13260|AT5G61590|AT5G25250|AT4G03450|AT5G57220|AT4G39400|AT5G07580|AT5G05440|AT1G77640|AT1G04240|AT1G22530|AT2G26560|AT5G01810|AT3G57530|AT1G33240|AT3G60320|AT1G68320|AT5G67300|AT5G66210|AT1G51940|AT2G42580|AT5G61600|AT3G45640|AT3G07360|AT5G06720|AT1G05880|AT3G52400|AT4G11280|AT3G12500|AT5G54380
6952	4.3612e-06	defense response	AT4G31800|AT5G26920|AT1G61100|AT3G04210|AT2G38470|AT4G03110|AT1G72910|AT5G57220|AT5G02290|AT4G12720|AT4G19530|AT5G37770|AT2G26560|AT3G04220|AT5G45110|AT1G20823|AT2G34600|AT2G35930|AT5G42100|AT1G72920|AT5G67300|AT1G72940|AT5G66210|AT4G09420|AT1G51940|AT1G72900|AT5G61600|AT3G45640|AT4G31550|AT5G06720|AT5G41750|AT4G30440|AT3G52400|AT4G11280|AT3G12500
9987	4.3616e-06	cellular process	AT1G67900|AT3G24480|AT5G50950|AT4G01330|AT3G50650|AT5G23210|AT3G28200|AT5G61570|AT4G03110|AT5G57220|AT5G08330|AT1G20090|AT1G23480|AT4G19530|AT2G23290|AT4G16780|AT2G26560|AT1G20823|AT5G44680|AT5G62090|AT1G68320|AT5G67300|AT1G72940|AT5G66210|AT4G02130|AT4G20780|AT1G51940|AT2G18890|AT4G33050|AT3G19850|AT5G61600|AT4G35470|AT5G65920|AT4G31550|AT4G17460|AT3G07360|AT5G06720|AT1G05880|AT2G41330|AT1G13260…
80134	3.1891e-05	regulation of response to stress	AT4G31800|AT5G26920|AT5G62090|AT2G34600|AT3G27960|AT5G66210|AT4G03450|AT1G51940|AT3G45640|AT4G12720|AT4G19530|AT3G52400|AT5G13190|AT4G18760
48869	3.5001e-05	cellular developmental process	AT5G57800|AT4G26690|AT2G37540|AT4G39400|AT1G72150|AT4G12420|AT1G20090|AT4G37260|AT2G23290|AT3G54810|AT4G16780|AT1G63530|AT3G50060|AT5G62090|AT3G27960|AT2G06850|AT1G33240|AT1G68320|AT5G62470|AT5G67300|AT3G62720|AT4G20780|AT4G33050|AT1G17060|AT5G54380
16049	3.5001e-05	cell growth	AT1G63530|AT3G27960|AT2G06850|AT4G26690|AT3G62720|AT1G10550|AT2G37540|AT4G39400|AT1G72150|AT4G12420|AT1G20090|AT1G17060|AT1G20330|AT4G16780|AT5G54380
31347	3.5001e-05	regulation of defense response	AT4G31800|AT5G26920|AT2G34600|AT3G27960|AT4G12720|AT4G19530|AT3G52400|AT5G66210|AT4G03450|AT5G13190|AT1G51940|AT4G18760
48583	3.5001e-05	regulation of response to stimulus	AT4G31800|AT5G45110|AT5G26920|AT5G01810|AT5G62090|AT5G20270|AT2G34600|AT3G27960|AT4G39070|AT5G67300|AT5G66210|AT4G03110|AT4G03450|AT1G51940|AT3G45640|AT4G12720|AT4G19530|AT3G52400|AT5G13190|AT4G18760
33993	4.6451e-05	response to lipid	AT5G01810|AT3G57530|AT4G39070|AT5G17640|AT1G13260|AT1G68320|AT5G62470|AT5G67300|AT4G08950|AT5G66210|AT1G51940|AT5G67480|AT4G39400|AT2G42580|AT5G05440|AT3G45640|AT4G37260|AT3G07360|AT5G37770|AT1G08930|AT4G35100|AT5G54380
14070	4.7526e-05	response to organic cyclic compound	AT4G31800|AT3G50060|AT4G39070|AT1G13260|AT1G68320|AT5G62470|AT5G67300|AT4G08950|AT4G03450|AT5G67480|AT4G39400|AT2G42580|AT4G37260|AT3G52400|AT5G54380
71456	8.4954e-05	cellular response to hypoxia	AT5G57220|AT5G26920|AT1G05880|AT5G25250|AT2G26560
60560	9.1438e-05	developmental growth involved in morphogenesis	AT1G63530|AT3G27960|AT2G06850|AT4G26690|AT3G62720|AT2G37540|AT4G39400|AT1G72150|AT4G12420|AT1G20090|AT1G17060|AT4G16780|AT5G54380
902	9.1438e-05	cell morphogenesis	AT1G63530|AT3G27960|AT2G06850|AT1G33240|AT4G26690|AT4G20780|AT2G37540|AT4G39400|AT1G72150|AT4G12420|AT1G20090|AT1G17060|AT4G16780|AT5G54380
9826	0.0001073	unidimensional cell growth	AT4G39400|AT1G63530|AT1G72150|AT4G12420|AT1G20090|AT1G17060|AT3G27960|AT2G06850|AT4G26690|AT4G16780|AT2G37540|AT5G54380
36294	0.0001073	cellular response to decreased oxygen levels	AT5G57220|AT5G26920|AT1G05880|AT5G25250|AT2G26560
71453	0.0001073	cellular response to oxygen levels	AT5G57220|AT5G26920|AT1G05880|AT5G25250|AT2G26560
45229	0.00011877	external encapsulating structure organization	AT3G24480|AT2G06850|AT5G42100|AT1G24170|AT4G26690|AT4G02130|AT1G10550|AT3G23730|AT5G57220|AT4G39400|AT5G53370|AT1G23480|AT5G65730|AT4G19420|AT1G70090|AT4G13340|AT3G28180
71555	0.00020112	cell wall organization	AT3G24480|AT2G06850|AT5G42100|AT1G24170|AT4G26690|AT4G02130|AT1G10550|AT3G23730|AT5G57220|AT5G53370|AT1G23480|AT5G65730|AT4G19420|AT1G70090|AT4G13340|AT3G28180
32989	0.00022256	cellular component morphogenesis	AT1G63530|AT3G27960|AT2G06850|AT1G33240|AT4G26690|AT4G20780|AT2G37540|AT4G39400|AT1G72150|AT4G12420|AT1G20090|AT1G17060|AT4G16780|AT5G54380
40007	0.00025009	growth	AT1G63530|AT3G27960|AT2G06850|AT4G26690|AT3G62720|AT1G10550|AT2G37540|AT4G39400|AT1G72150|AT4G12420|AT1G20090|AT1G17060|AT1G20330|AT4G16780|AT5G54380
32870	0.00026878	cellular response to hormone stimulus	AT5G01810|AT3G57530|AT1G13260|AT1G68320|AT5G61590|AT5G67300|AT5G66210|AT1G51940|AT4G39400|AT2G42580|AT5G07580|AT5G61600|AT5G05440|AT3G45640|AT1G77640|AT1G04240|AT3G07360|AT3G52400|AT1G22530|AT3G12500|AT5G54380
9755	0.00027068	hormone-mediated signaling pathway	AT5G01810|AT3G57530|AT1G13260|AT1G68320|AT5G61590|AT5G67300|AT5G66210|AT1G51940|AT4G39400|AT2G42580|AT5G07580|AT5G61600|AT5G05440|AT3G45640|AT1G77640|AT1G04240|AT3G07360|AT3G52400|AT3G12500|AT5G54380
30154	0.00028479	cell differentiation	AT1G63530|AT3G50060|AT5G62090|AT3G27960|AT1G33240|AT5G57800|AT1G68320|AT5G62470|AT5G67300|AT4G26690|AT3G62720|AT4G20780|AT2G37540|AT4G33050|AT4G39400|AT1G72150|AT1G20090|AT4G37260|AT2G23290|AT3G54810
71495	0.00029353	cellular response to endogenous stimulus	AT5G01810|AT3G57530|AT1G13260|AT1G68320|AT5G61590|AT5G67300|AT5G66210|AT1G51940|AT4G39400|AT2G42580|AT5G07580|AT5G61600|AT5G05440|AT3G45640|AT1G77640|AT1G04240|AT3G07360|AT3G52400|AT1G22530|AT3G12500|AT5G54380
48589	0.00036488	developmental growth	AT1G63530|AT3G27960|AT2G06850|AT4G26690|AT3G62720|AT2G37540|AT4G39400|AT1G72150|AT4G12420|AT1G20090|AT1G17060|AT4G16780|AT5G54380
9416	0.00040989	response to light stimulus	AT1G67900|AT4G03400|AT1G10120|AT5G45340|AT2G06850|AT5G43760|AT4G39400|AT3G19850|AT1G01120|AT1G20090|AT1G17060|AT2G16280|AT2G02950|AT3G45640|AT5G37770|AT2G41100|AT1G05880|AT2G29110|AT4G16780
9612	0.00040989	response to mechanical stimulus	AT2G06850|AT5G37770|AT2G41100|AT4G11280
71554	0.00044356	cell wall organization or biogenesis	AT3G24480|AT2G06850|AT5G42100|AT1G24170|AT4G26690|AT3G62720|AT4G02130|AT1G10550|AT3G23730|AT5G57220|AT5G53370|AT1G23480|AT5G65730|AT4G19420|AT1G70090|AT3G06080|AT4G13340|AT3G28180
9314	0.00066502	response to radiation	AT1G67900|AT4G03400|AT1G10120|AT5G45340|AT2G06850|AT5G43760|AT4G39400|AT3G19850|AT1G01120|AT1G20090|AT1G17060|AT2G16280|AT2G02950|AT3G45640|AT5G37770|AT2G41100|AT1G05880|AT2G29110|AT4G16780
71310	0.00079595	cellular response to organic substance	AT5G01810|AT3G57530|AT1G13260|AT1G68320|AT5G61590|AT5G67300|AT5G66210|AT4G03450|AT1G51940|AT4G39400|AT2G42580|AT5G07580|AT5G61600|AT5G05440|AT3G45640|AT1G77640|AT1G04240|AT3G07360|AT3G52400|AT1G22530|AT3G12500|AT5G54380

## Sheet: 2 dai, Down-regulated DEGs
Supplementary Table 3. Enriched Biological Processes (BPs) at independent sets of up- and down-regulated DEGs from each time point (2 and 6 dai) during the Arabidopsis thaliana interaction with CiLV-C viruliferous Brevipalpus yothersi mites. Overrepresented BPs were identified based on a hypergeometric test with False Discovery Rate (FDR)-adjusted p-values ≤ 0.001. DEGs: differentially expressed …
GO-ID	FDR	Description	Genes in test set
35556	1.3219e-07	intracellular signal transduction	AT4G06746|AT5G67080|AT5G25350|AT5G11590|AT1G74930|AT4G39780|AT2G41310|AT1G08650|AT5G10930|AT2G25490|AT3G57040
160	3.3065e-07	phosphorelay signal transduction system	AT4G06746|AT5G25350|AT5G11590|AT1G74930|AT4G39780|AT2G41310|AT2G25490|AT3G57040
9873	3.8957e-05	ethylene-activated signaling pathway	AT4G06746|AT5G25350|AT5G11590|AT1G74930|AT4G39780|AT2G25490
71369	5.7703e-05	cellular response to ethylene stimulus	AT4G06746|AT5G25350|AT5G11590|AT1G74930|AT4G39780|AT2G25490
9723	0.000545	response to ethylene	AT4G06746|AT5G25350|AT5G11590|AT1G74930|AT4G39780|AT2G25490

## Sheet: 6 dai, Up-regulated DEGs
Supplementary Table 3. Enriched Biological Processes (BPs) at independent sets of up- and down-regulated DEGs from each time point (2 and 6 dai) during the Arabidopsis thaliana interaction with CiLV-C viruliferous Brevipalpus yothersi mites. Overrepresented BPs were identified based on a hypergeometric test with False Discovery Rate (FDR)-adjusted p-values ≤ 0.001. DEGs: differentially expressed …
GO-ID	FDR	Description	Genes in test set
6950	2.2677e-57	response to stress	AT2G18700|AT1G72930|AT5G19875|AT3G44400|AT4G14400|AT5G05340|AT5G45800|AT1G79680|AT5G13080|AT4G34131|AT2G25110|AT4G37520|AT3G11840|AT4G36430|AT3G56400|AT4G23130|AT1G09210|AT1G33560|AT1G32230|AT3G19580|AT1G70520|AT1G68320|AT2G16870|AT3G55790|AT1G11310|AT4G14630|AT5G06320|AT4G11480|AT4G37530|AT4G02520|AT4G23140|AT1G73805|AT1G80460|AT5G15130|AT1G72950|AT1G29290|AT4G35480|AT4G34150|AT1G19250|AT4G34390…
50896	2.1844e-51	response to stimulus	AT4G02660|AT5G17330|AT2G18700|AT1G72930|AT5G19875|AT1G10210|AT4G14640|AT3G44400|AT4G14400|AT5G05340|AT2G26440|AT5G45800|AT2G23170|AT2G40750|AT1G79680|AT5G13080|AT4G34131|AT2G25110|AT2G25470|AT4G37520|AT3G11840|AT4G36430|AT3G56400|AT4G23130|AT4G26400|AT1G09210|AT1G33560|AT1G32230|AT4G04710|AT3G19580|AT1G70520|AT1G68320|AT2G16870|AT3G55790|AT2G14210|AT1G11310|AT4G33050|AT4G14630|AT5G06320|AT4G11480…
6952	2.5284e-51	defense response	AT5G45000|AT2G13810|AT1G14370|AT1G72930|AT4G21980|AT3G44400|AT2G45760|AT4G14400|AT1G79680|AT4G34131|AT2G25110|AT3G11840|AT3G45290|AT3G56400|AT4G23130|AT1G33560|AT5G24530|AT1G32230|AT1G65850|AT2G16870|AT1G11310|AT5G45490|AT5G06320|AT1G51660|AT4G23810|AT5G10380|AT4G39030|AT3G53810|AT4G11480|AT4G02520|AT4G23140|AT1G73805|AT1G80460|AT5G15130|AT1G72950|AT1G61380|AT5G46350|AT5G46470|AT4G35480|AT1G51890…
16310	1.2702e-36	phosphorylation	AT4G04960|AT1G61480|AT1G61360|AT1G14370|AT1G16670|AT1G34420|AT1G10210|AT1G11300|AT1G19390|AT4G27290|AT1G51790|AT5G45800|AT1G79680|AT4G23130|AT2G13800|AT1G33560|AT4G04710|AT1G70520|AT1G61490|AT1G51660|AT2G17290|AT3G53810|AT3G45040|AT5G01550|AT3G46370|AT5G38250|AT4G11480|AT4G23140|AT1G80460|AT1G67000|AT1G70530|AT4G21400|AT1G61380|AT1G68690|AT5G16900|AT4G36450|AT1G51890|AT4G11470|AT3G46280|AT4G00330…
51707	5.0968e-34	response to other organism	AT2G13810|AT5G24540|AT3G51860|AT1G16670|AT4G21980|AT4G14400|AT2G18150|AT2G26440|AT5G45800|AT3G13100|AT1G79680|AT4G34131|AT2G25110|AT4G36430|AT3G17700|AT3G56400|AT4G23130|AT1G33560|AT5G24530|AT1G32230|AT1G11310|AT5G06320|AT1G51660|AT4G23810|AT5G10380|AT4G39030|AT3G53810|AT4G11480|AT4G02520|AT4G23140|AT1G73805|AT1G80460|AT1G61380|AT3G22640|AT5G46350|AT5G46470|AT3G44300|AT1G51890|AT1G19250|AT4G34390…
43207	5.3685e-34	response to external biotic stimulus	AT2G13810|AT5G24540|AT3G51860|AT1G16670|AT4G21980|AT4G14400|AT2G18150|AT2G26440|AT5G45800|AT3G13100|AT1G79680|AT4G34131|AT2G25110|AT4G36430|AT3G17700|AT3G56400|AT4G23130|AT1G33560|AT5G24530|AT1G32230|AT1G11310|AT5G06320|AT1G51660|AT4G23810|AT5G10380|AT4G39030|AT3G53810|AT4G11480|AT4G02520|AT4G23140|AT1G73805|AT1G80460|AT1G61380|AT3G22640|AT5G46350|AT5G46470|AT3G44300|AT1G51890|AT1G19250|AT4G34390…
9617	5.6852e-34	response to bacterium	AT2G13810|AT3G52430|AT1G16670|AT1G74710|AT5G46050|AT3G20600|AT4G14400|AT4G11530|AT2G26440|AT1G80840|AT1G79680|AT2G25110|AT3G50930|AT3G56400|AT4G23130|AT1G33560|AT5G24530|AT1G32230|AT1G33960|AT3G55150|AT5G06320|AT4G23810|AT2G19190|AT5G10380|AT2G40000|AT4G39030|AT3G53810|AT4G11480|AT4G02520|AT1G12210|AT3G10930|AT4G23140|AT1G73805|AT1G80460|AT1G33950|AT1G61380|AT5G46350|AT5G46470|AT3G44300|AT1G51890…
9607	3.3806e-33	response to biotic stimulus	AT2G13810|AT5G24540|AT3G51860|AT1G16670|AT4G21980|AT4G14400|AT2G18150|AT2G26440|AT5G45800|AT3G13100|AT1G79680|AT4G34131|AT2G25110|AT3G45290|AT4G36430|AT3G17700|AT3G56400|AT4G23130|AT1G33560|AT5G24530|AT1G32230|AT1G11310|AT5G06320|AT1G51660|AT4G23810|AT5G10380|AT4G39030|AT3G53810|AT4G11480|AT4G02520|AT4G23140|AT1G73805|AT1G80460|AT1G61380|AT3G22640|AT5G46350|AT5G46470|AT3G44300|AT1G51890|AT1G19250…
6468	1.6089e-30	protein phosphorylation	AT2G31880|AT4G04960|AT3G07980|AT1G14370|AT1G29230|AT1G16670|AT1G34420|AT1G10210|AT1G11300|AT1G19390|AT3G17420|AT4G11890|AT4G11530|AT3G45330|AT4G27290|AT5G03320|AT5G45800|AT2G23450|AT1G79680|AT4G23130|AT3G55950|AT2G13800|AT4G04710|AT1G70520|AT1G61490|AT4G21230|AT1G51820|AT4G09570|AT1G01560|AT1G51660|AT2G17290|AT2G19190|AT3G53810|AT5G01550|AT5G41730|AT3G46370|AT4G11480|AT4G23140|AT1G59580|AT1G61420…
6793	1.6089e-30	phosphorus metabolic process	AT4G00240|AT4G04960|AT5G16480|AT5G65090|AT1G61480|AT1G61360|AT3G51860|AT2G18700|AT1G02390|AT1G14370|AT1G16670|AT1G34420|AT1G10210|AT1G30620|AT1G11300|AT1G19390|AT2G21550|AT4G27290|AT1G51790|AT5G45800|AT1G79680|AT4G23130|AT2G13800|AT1G33560|AT4G04710|AT1G70520|AT1G61490|AT1G51660|AT2G17290|AT3G53810|AT3G45040|AT5G01550|AT2G03450|AT3G46370|AT5G38250|AT4G11480|AT4G23140|AT1G80460|AT1G67000|AT1G70530…
9605	3.7225e-29	response to external stimulus	AT2G13810|AT5G24540|AT3G51860|AT1G16670|AT4G21980|AT4G14400|AT2G18150|AT1G71040|AT2G26440|AT5G45800|AT3G13100|AT1G79680|AT4G34131|AT2G25110|AT4G36430|AT3G17700|AT3G56400|AT4G23130|AT1G33560|AT5G24530|AT1G32230|AT1G68320|AT2G14210|AT1G11310|AT5G06320|AT1G51660|AT4G23810|AT5G10380|AT4G39030|AT3G53810|AT3G47340|AT4G11480|AT4G02520|AT4G23140|AT1G73805|AT1G80460|AT1G61380|AT3G22640|AT5G46350|AT5G46470…
51704	6.0272e-29	multi-organism process	AT2G13810|AT5G24540|AT1G61480|AT1G61360|AT3G51860|AT1G16670|AT4G21980|AT4G14400|AT5G03160|AT2G18150|AT4G27290|AT2G26440|AT5G45800|AT3G13100|AT1G79680|AT4G34131|AT2G25110|AT4G36430|AT3G17700|AT3G56400|AT4G23130|AT1G33560|AT5G24530|AT1G32230|AT1G61490|AT1G11310|AT5G06320|AT1G51660|AT4G23810|AT5G10380|AT4G39030|AT3G53810|AT3G45040|AT1G77390|AT4G11480|AT4G02520|AT4G23140|AT1G73805|AT1G80460|AT1G61380…
6796	1.1192e-28	phosphate-containing compound metabolic process	AT4G00240|AT4G04960|AT5G16480|AT5G65090|AT1G61480|AT1G61360|AT2G18700|AT1G02390|AT1G14370|AT1G16670|AT1G34420|AT1G10210|AT1G11300|AT1G19390|AT2G21550|AT4G27290|AT1G51790|AT5G45800|AT1G79680|AT4G23130|AT2G13800|AT1G33560|AT4G04710|AT1G70520|AT1G61490|AT1G51660|AT2G17290|AT3G53810|AT3G45040|AT5G01550|AT2G03450|AT3G46370|AT5G38250|AT4G11480|AT4G23140|AT1G80460|AT1G67000|AT1G70530|AT4G21400|AT1G13700…
42742	3.1991e-26	defense response to bacterium	AT2G13810|AT5G26920|AT3G59700|AT5G01900|AT3G56710|AT4G23160|AT1G08450|AT5G49520|AT3G52430|AT1G32960|AT2G38470|AT1G74710|AT4G23200|AT5G44070|AT5G46050|AT3G20600|AT4G14400|AT4G11530|AT2G23810|AT4G11850|AT5G13320|AT2G05940|AT1G80840|AT5G05300|AT2G25110|AT3G56400|AT4G23130|AT1G17615|AT1G33560|AT5G24530|AT1G32230|AT4G23210|AT1G64280|AT5G06320|AT3G44670|AT4G23810|AT2G19190|AT2G40000|AT4G39030|AT3G53810…
51716	1.3193e-24	cellular response to stimulus	AT5G45000|AT2G13810|AT4G02660|AT2G18700|AT1G14370|AT1G72930|AT4G21980|AT1G10210|AT4G14640|AT3G44400|AT4G14400|AT2G18150|AT1G71040|AT5G05340|AT5G45800|AT1G79680|AT5G13080|AT2G25470|AT4G37520|AT4G36430|AT3G56400|AT5G52900|AT2G13800|AT1G33560|AT1G65970|AT1G32230|AT4G04710|AT5G48400|AT3G19580|AT1G68320|AT2G16870|AT3G55790|AT2G14210|AT5G06320|AT1G51660|AT2G17290|AT3G47340|AT5G01550|AT1G05880|AT3G46370…
1901700	1.421e-21	response to oxygen-containing compound	AT2G13810|AT3G22060|AT4G14400|AT2G40750|AT1G79680|AT3G11840|AT3G56400|AT4G23130|AT5G52900|AT4G26400|AT1G33560|AT5G24530|AT1G32230|AT4G04710|AT3G19580|AT1G70520|AT1G68320|AT2G14210|AT4G33050|AT5G06320|AT3G14440|AT2G17290|AT4G23810|AT5G10380|AT4G39030|AT3G47340|AT5G01550|AT1G43910|AT1G67800|AT4G23140|AT1G57560|AT1G13260|AT1G61380|AT5G46350|AT1G29290|AT4G35480|AT4G34390|AT2G46270|AT5G44610|AT5G09800…
7154	1.421e-21	cell communication	AT5G45000|AT2G13810|AT4G02660|AT1G61480|AT1G61360|AT1G14370|AT1G72930|AT4G21980|AT1G10210|AT4G14640|AT3G44400|AT1G71040|AT4G27290|AT5G45800|AT1G79680|AT2G25470|AT3G56400|AT5G52900|AT2G13800|AT1G33560|AT1G32230|AT4G04710|AT5G48400|AT3G19580|AT1G68320|AT2G16870|AT1G61490|AT5G06320|AT1G51660|AT2G17290|AT3G47340|AT5G01550|AT3G46370|AT4G02520|AT1G67800|AT5G48410|AT1G13260|AT2G33080|AT1G72950|AT1G61380…
7165	3.318e-21	signal transduction	AT5G45000|AT2G13810|AT4G02660|AT1G14370|AT1G72930|AT1G10210|AT4G14640|AT3G44400|AT5G45800|AT1G79680|AT2G25470|AT3G56400|AT5G52900|AT2G13800|AT1G33560|AT1G32230|AT4G04710|AT5G48400|AT3G19580|AT1G68320|AT2G16870|AT5G06320|AT1G51660|AT2G17290|AT5G01550|AT3G46370|AT4G02520|AT1G67800|AT5G48410|AT1G13260|AT2G33080|AT1G72950|AT1G68690|AT4G36450|AT3G15540|AT2G02810|AT1G19250|AT4G34390|AT3G48100|AT5G44610…
23052	3.318e-21	signaling	AT5G45000|AT2G13810|AT4G02660|AT1G14370|AT1G72930|AT1G10210|AT4G14640|AT3G44400|AT5G45800|AT1G79680|AT2G25470|AT3G56400|AT5G52900|AT2G13800|AT1G33560|AT1G32230|AT4G04710|AT5G48400|AT3G19580|AT1G68320|AT2G16870|AT5G06320|AT1G51660|AT2G17290|AT5G01550|AT3G46370|AT4G02520|AT1G67800|AT5G48410|AT1G13260|AT2G33080|AT1G72950|AT1G68690|AT4G36450|AT3G15540|AT2G02810|AT1G19250|AT4G34390|AT3G48100|AT5G44610…
9751	1.6061e-20	response to salicylic acid	AT2G13810|AT5G01900|AT3G48090|AT2G47190|AT3G52430|AT5G05190|AT5G46050|AT4G09460|AT4G14400|AT1G76930|AT5G54230|AT5G13320|AT2G03760|AT2G40750|AT1G80840|AT1G79680|AT3G50930|AT3G56400|AT4G23130|AT2G37710|AT3G51430|AT4G23170|AT5G24530|AT5G49570|AT1G68320|AT1G64280|AT1G21270|AT5G06320|AT5G13330|AT4G23810|AT2G40000|AT4G39030|AT3G52400|AT5G06960|AT4G37610|AT3G61190|AT4G31800|AT1G15520|AT1G57560|AT1G61340…
42221	5.9657e-20	response to chemical	AT2G13810|AT3G22060|AT5G17330|AT3G51860|AT1G16670|AT1G10210|AT4G14640|AT4G14400|AT2G18150|AT5G05340|AT5G45800|AT2G23170|AT2G40750|AT3G13100|AT1G79680|AT4G37520|AT3G11840|AT4G36430|AT3G56400|AT4G23130|AT5G52900|AT4G26400|AT1G33560|AT1G65970|AT5G24530|AT1G32230|AT4G04710|AT3G19580|AT1G70520|AT1G68320|AT3G55790|AT2G14210|AT4G33050|AT5G06320|AT3G14440|AT2G17290|AT4G23810|AT5G10380|AT4G39030|AT3G47340…
31347	1.8727e-19	regulation of defense response	AT5G26920|AT2G31880|AT3G59700|AT5G52810|AT3G01080|AT1G08450|AT3G52430|AT3G05360|AT1G74710|AT5G05190|AT1G17600|AT4G11890|AT4G14400|AT5G13320|AT5G03320|AT2G40750|AT1G80840|AT5G05300|AT2G25110|AT3G56400|AT4G23570|AT5G50440|AT5G62570|AT3G55150|AT3G25882|AT3G62600|AT1G11310|AT1G64280|AT5G14930|AT1G10300|AT4G23810|AT4G39030|AT3G52400|AT1G02450|AT3G61190|AT4G31800|AT1G73805|AT5G20480|AT3G02150|AT2G39660…
98542	2.5789e-19	defense response to other organism	AT2G13810|AT3G52430|AT4G21980|AT5G67310|AT1G74710|AT2G18660|AT5G46050|AT3G20600|AT4G14400|AT4G11530|AT3G45330|AT3G44480|AT1G80840|AT2G25110|AT5G25910|AT3G56400|AT4G23130|AT1G33560|AT5G24530|AT1G32230|AT2G14610|AT1G11310|AT5G06320|AT4G37370|AT1G51660|AT4G23810|AT2G19190|AT1G45145|AT2G40000|AT4G39030|AT3G53810|AT5G06960|AT4G11480|AT5G46871|AT4G02520|AT3G10930|AT4G23140|AT1G73805|AT1G80460|AT1G56510…
6464	4.6337e-19	cellular protein modification process	AT4G04960|AT5G16480|AT1G80440|AT1G14370|AT1G16670|AT1G34420|AT1G10210|AT1G11300|AT1G19390|AT4G14400|AT5G08730|AT5G05460|AT4G27290|AT5G45800|AT2G02350|AT1G79680|AT2G25110|AT3G11840|AT4G23130|AT5G27920|AT2G13800|AT4G04710|AT1G14260|AT1G70520|AT2G17720|AT1G61490|AT5G43190|AT1G51660|AT2G17290|AT5G10380|AT3G53810|AT3G45040|AT5G01550|AT2G03450|AT1G05880|AT3G46370|AT2G02360|AT5G55170|AT4G11480|AT4G23140…
36211	4.6337e-19	protein modification process	AT4G04960|AT5G16480|AT1G80440|AT1G14370|AT1G16670|AT1G34420|AT1G10210|AT1G11300|AT1G19390|AT4G14400|AT5G08730|AT5G05460|AT4G27290|AT5G45800|AT2G02350|AT1G79680|AT2G25110|AT3G11840|AT4G23130|AT5G27920|AT2G13800|AT4G04710|AT1G14260|AT1G70520|AT2G17720|AT1G61490|AT5G43190|AT1G51660|AT2G17290|AT5G10380|AT3G53810|AT3G45040|AT5G01550|AT2G03450|AT1G05880|AT3G46370|AT2G02360|AT5G55170|AT4G11480|AT4G23140…
2376	7.8007e-18	immune system process	AT2G13810|AT5G26920|AT3G48090|AT3G56710|AT1G08450|AT3G52430|AT3G05360|AT1G61560|AT1G32960|AT1G74710|AT2G33580|AT2G18660|AT3G20600|AT5G38900|AT4G14400|AT4G11850|AT5G13320|AT5G03320|AT3G44480|AT1G75040|AT2G01180|AT3G50930|AT3G11840|AT3G54420|AT3G56400|AT4G23570|AT1G33560|AT1G14780|AT4G23170|AT1G32230|AT3G50460|AT2G14610|AT1G11310|AT4G23210|AT1G64280|AT5G06320|AT1G51660|AT4G23810|AT3G11650|AT1G42990…
10200	2.9468e-17	response to chitin	AT4G31800|AT3G46090|AT5G67450|AT3G23250|AT5G49520|AT3G55980|AT2G13790|AT2G38470|AT2G33580|AT3G21630|AT2G17040|AT4G35480|AT3G46620|AT5G59820|AT4G18880|AT3G53600|AT1G80840|AT5G09800|AT5G25910|AT3G11840|AT3G56400|AT3G46080|AT4G26400|AT1G62300|AT5G66070|AT5G27420|AT3G19580|AT1G66160|AT4G26120|AT1G51800|AT4G33050|AT2G46400|AT2G23320|AT4G23810|AT5G10380|AT1G42990|AT1G07520|AT3G44350|AT1G34180|AT4G37610…
1101	1.7631e-16	response to acid chemical	AT2G13810|AT3G22060|AT3G52430|AT4G02380|AT1G30100|AT5G05190|AT5G46050|AT1G67070|AT4G11890|AT4G09460|AT4G14400|AT5G54230|AT5G61210|AT2G01540|AT1G72770|AT2G40750|AT1G80840|AT1G79680|AT3G50930|AT3G56400|AT4G23130|AT5G52900|AT5G42380|AT1G33560|AT5G24530|AT1G32230|AT4G04710|AT2G14610|AT3G19580|AT5G49570|AT1G70520|AT1G68320|AT1G65690|AT2G14210|AT1G01560|AT5G06320|AT3G14440|AT2G17290|AT4G23810|AT2G40000…
10033	3.2331e-16	response to organic substance	AT2G13810|AT3G22060|AT1G16670|AT1G10210|AT4G14400|AT5G45800|AT2G23170|AT2G40750|AT1G79680|AT3G11840|AT3G56400|AT4G23130|AT5G52900|AT4G26400|AT5G24530|AT1G32230|AT4G04710|AT3G19580|AT1G68320|AT4G33050|AT5G06320|AT2G17290|AT4G23810|AT5G10380|AT4G39030|AT3G47340|AT5G01550|AT4G02520|AT1G43910|AT1G67800|AT1G73805|AT1G57560|AT1G80460|AT1G13260|AT1G61380|AT3G22640|AT5G46350|AT1G29290|AT4G35480|AT3G15540…
80134	3.7013e-16	regulation of response to stress	AT5G26920|AT2G31880|AT3G59700|AT5G52810|AT3G01080|AT1G08450|AT3G52430|AT3G05360|AT1G74710|AT5G05190|AT1G17600|AT4G11890|AT4G14400|AT1G78310|AT5G13320|AT5G03320|AT2G40750|AT1G80840|AT5G05300|AT2G25110|AT3G56400|AT4G23570|AT5G50440|AT5G62570|AT3G55150|AT3G25882|AT3G62600|AT1G11310|AT1G64280|AT5G14930|AT1G10300|AT4G23810|AT4G39030|AT3G52400|AT1G02450|AT3G61190|AT4G31800|AT3G10930|AT1G73805|AT5G20480…
10243	5.1188e-15	response to organonitrogen compound	AT5G49520|AT3G55980|AT2G38470|AT2G33580|AT5G46050|AT3G46620|AT4G18880|AT3G53600|AT1G80840|AT5G25910|AT3G11840|AT3G56400|AT4G26400|AT1G62300|AT2G14610|AT3G19580|AT4G26120|AT4G33050|AT2G23320|AT4G23810|AT5G10380|AT1G42990|AT3G44350|AT1G34180|AT4G37610|AT2G26150|AT4G31800|AT3G46090|AT5G67450|AT3G23250|AT1G61340|AT2G13790|AT3G21630|AT2G17040|AT4G35480|AT5G59820|AT5G09800|AT3G46080|AT5G66070|AT5G27420…
6979	5.4101e-15	response to oxidative stress	AT1G60470|AT5G40390|AT3G25250|AT3G48090|AT4G02380|AT5G64120|AT5G19875|AT1G35910|AT1G52200|AT2G18150|AT3G14430|AT4G11850|AT5G05340|AT4G18880|AT5G12030|AT2G48150|AT5G05300|AT4G11170|AT3G63080|AT4G37520|AT4G36430|AT5G42380|AT1G35580|AT1G14540|AT1G09210|AT1G32230|AT5G20250|AT5G49570|AT1G70520|AT5G64110|AT2G44240|AT1G27330|AT4G23810|AT5G06720|AT1G45145|AT2G40000|AT4G37610|AT2G26150|AT4G37530|AT1G08830…
45087	6.2028e-15	innate immune response	AT2G13810|AT5G26920|AT3G48090|AT3G56710|AT1G08450|AT3G52430|AT1G61560|AT1G32960|AT1G74710|AT2G33580|AT2G18660|AT3G20600|AT5G38900|AT4G14400|AT4G11850|AT5G13320|AT3G44480|AT1G75040|AT2G01180|AT3G50930|AT3G54420|AT3G56400|AT4G23570|AT1G33560|AT1G14780|AT4G23170|AT1G32230|AT3G50460|AT2G14610|AT1G11310|AT4G23210|AT1G64280|AT5G06320|AT1G51660|AT4G23810|AT2G40000|AT4G39030|AT5G06960|AT3G50470|AT1G73805…
6955	1.8469e-14	immune response	AT2G13810|AT5G26920|AT3G48090|AT3G56710|AT1G08450|AT3G52430|AT1G61560|AT1G32960|AT1G74710|AT2G33580|AT2G18660|AT3G20600|AT5G38900|AT4G14400|AT4G11850|AT5G13320|AT3G44480|AT1G75040|AT2G01180|AT3G50930|AT3G54420|AT3G56400|AT4G23570|AT1G33560|AT1G14780|AT4G23170|AT1G32230|AT3G50460|AT2G14610|AT1G11310|AT4G23210|AT1G64280|AT5G06320|AT1G51660|AT4G23810|AT2G40000|AT4G39030|AT5G06960|AT3G50470|AT1G73805…
14070	6.7664e-13	response to organic cyclic compound	AT2G13810|AT5G01900|AT3G48090|AT2G47190|AT3G52430|AT5G05190|AT5G46050|AT1G67070|AT4G09460|AT4G14400|AT1G76930|AT5G54230|AT5G13320|AT2G03760|AT2G40750|AT1G80840|AT1G79680|AT3G50930|AT3G56400|AT4G23130|AT2G37710|AT4G02330|AT3G51430|AT4G23170|AT5G24530|AT2G14610|AT5G49570|AT1G68320|AT1G64280|AT1G21270|AT5G06320|AT5G13330|AT4G23810|AT2G40000|AT4G39030|AT3G52400|AT5G06960|AT4G37610|AT3G61190|AT4G31800…
48583	1.399e-12	regulation of response to stimulus	AT5G26920|AT2G31880|AT3G59700|AT5G52810|AT3G49780|AT3G01080|AT1G08450|AT3G52430|AT3G05360|AT1G80440|AT1G74710|AT5G05190|AT1G17600|AT4G11890|AT4G14400|AT1G78310|AT5G13320|AT5G03320|AT2G40750|AT1G80840|AT5G05300|AT2G04450|AT5G13080|AT2G25110|AT3G56400|AT4G23570|AT1G15670|AT5G50440|AT3G55270|AT5G62570|AT3G55150|AT3G25882|AT3G62600|AT1G11310|AT2G33150|AT1G64280|AT5G14930|AT1G10300|AT4G23450|AT4G09570…
2682	3.5384e-12	regulation of immune system process	AT4G31800|AT5G26920|AT5G52810|AT1G73805|AT1G08450|AT5G20480|AT3G05360|AT2G39660|AT1G61380|AT3G21630|AT1G17600|AT5G39610|AT1G19250|AT5G13320|AT4G12720|AT5G03320|AT1G80840|AT5G05300|AT3G11820|AT2G25110|AT5G45110|AT3G56400|AT4G23570|AT3G09830|AT5G50440|AT5G62570|AT3G26830|AT3G25882|AT3G62600|AT1G64280|AT5G14930|AT3G52400|AT1G02450|AT5G13190|AT4G19660
31349	6.7806e-12	positive regulation of defense response	AT2G31880|AT5G52810|AT1G73805|AT1G08450|AT5G20480|AT3G52430|AT3G05360|AT2G39660|AT1G61380|AT3G21630|AT4G11890|AT4G14400|AT5G39610|AT1G19250|AT5G13320|AT4G12720|AT5G03320|AT1G08860|AT2G25110|AT3G56400|AT3G09830|AT3G55150|AT3G22231|AT3G62600|AT1G51800|AT5G14930|AT1G10300|AT1G07000|AT4G13040
50789	1.6493e-11	regulation of biological process	AT1G10690|AT4G02660|AT1G80440|AT1G72930|AT1G10210|AT4G14640|AT3G44400|AT4G14400|AT5G03160|AT1G19270|AT5G08730|AT5G05340|AT2G29950|AT5G45800|AT2G40750|AT1G79680|AT5G13080|AT2G25110|AT2G25470|AT3G56400|AT1G33560|AT1G32230|AT4G04710|AT3G19580|AT1G68200|AT1G68320|AT2G16870|AT2G14210|AT1G11310|AT4G33050|AT5G06320|AT2G47270|AT1G77390|AT4G35110|AT4G02520|AT1G73805|AT1G57560|AT5G15130|AT2G33080|AT1G72950…
8219	1.9277e-11	cell death	AT3G50470|AT1G73805|AT3G48090|AT1G08450|AT5G20480|AT3G52430|AT1G61560|AT2G13790|AT1G29690|AT3G20600|AT4G14400|AT1G19250|AT5G13320|AT4G12720|AT2G26300|AT2G01180|AT3G50930|AT3G45290|AT3G50480|AT3G54420|AT4G23130|AT1G33560|AT1G14780|AT4G23170|AT1G32230|AT3G50460|AT3G21220|AT1G11310|AT4G23210|AT1G64280|AT3G45860|AT1G51660|AT5G10380|AT2G47130|AT4G33430|AT3G13610
50776	2.7177e-11	regulation of immune response	AT5G26920|AT5G52810|AT1G73805|AT1G08450|AT5G20480|AT3G05360|AT2G39660|AT1G61380|AT3G21630|AT1G17600|AT5G39610|AT1G19250|AT5G13320|AT4G12720|AT5G03320|AT5G05300|AT3G11820|AT2G25110|AT5G45110|AT3G56400|AT4G23570|AT3G09830|AT5G50440|AT5G62570|AT3G26830|AT3G25882|AT3G62600|AT1G64280|AT3G52400|AT1G02450|AT5G13190|AT4G19660
2237	3.2229e-11	response to molecule of bacterial origin	AT4G31800|AT5G26920|AT1G73805|AT1G80460|AT3G05360|AT1G16670|AT3G55150|AT1G61380|AT1G51800|AT3G21630|AT4G23210|AT3G10490|AT4G26070|AT1G07000|AT1G80840|AT2G25000|AT3G50930
43412	3.2549e-11	macromolecule modification	AT4G04960|AT5G16480|AT1G80440|AT1G14370|AT1G16670|AT1G34420|AT1G10210|AT1G11300|AT1G19390|AT4G14400|AT5G08730|AT5G05460|AT4G27290|AT5G45800|AT2G02350|AT1G79680|AT2G25110|AT3G11840|AT4G23130|AT5G27920|AT2G13800|AT4G04710|AT1G14260|AT1G70520|AT2G17720|AT1G61490|AT5G43190|AT1G51660|AT2G17290|AT5G10380|AT3G53810|AT3G45040|AT5G01550|AT2G03450|AT1G05880|AT3G46370|AT2G02360|AT5G55170|AT4G11480|AT4G23140…
48584	8.8883e-11	positive regulation of response to stimulus	AT1G67800|AT2G31880|AT5G52810|AT1G73805|AT1G08450|AT5G20480|AT3G52430|AT3G05360|AT2G39660|AT1G61380|AT5G46350|AT3G21630|AT4G11890|AT4G14400|AT4G08470|AT5G39610|AT1G19250|AT5G13320|AT4G12720|AT5G03320|AT1G08860|AT2G26300|AT2G04450|AT2G25110|AT5G45110|AT4G29810|AT3G56400|AT3G09830|AT3G55150|AT3G22231|AT3G21220|AT3G62600|AT2G33150|AT1G51800|AT1G29060|AT5G14930|AT1G10300|AT4G23450|AT4G09570|AT3G63010…
45088	2.2877e-10	regulation of innate immune response	AT5G26920|AT5G52810|AT1G73805|AT1G08450|AT5G20480|AT3G05360|AT2G39660|AT1G61380|AT3G21630|AT1G17600|AT5G39610|AT1G19250|AT5G13320|AT4G12720|AT5G03320|AT5G05300|AT3G11820|AT2G25110|AT3G56400|AT4G23570|AT3G09830|AT5G50440|AT5G62570|AT3G26830|AT3G25882|AT3G62600|AT1G64280|AT3G52400|AT1G02450|AT5G13190
12501	3.5162e-10	programmed cell death	AT3G50470|AT1G73805|AT3G48090|AT1G08450|AT5G20480|AT3G52430|AT1G29690|AT3G20600|AT1G19250|AT5G13320|AT4G12720|AT2G01180|AT3G50930|AT3G50480|AT3G54420|AT4G23130|AT1G33560|AT1G14780|AT4G23170|AT1G32230|AT3G50460|AT3G21220|AT4G23210|AT1G64280|AT3G45860|AT1G51660|AT5G10380|AT2G47130|AT3G13610
9814	5.1356e-10	defense response, incompatible interaction	AT2G13810|AT5G26920|AT3G48090|AT3G56710|AT3G52430|AT1G61560|AT1G56510|AT1G74710|AT3G21630|AT2G18660|AT3G20600|AT5G38900|AT4G14400|AT4G11850|AT1G19250|AT5G13320|AT3G44480|AT1G75040|AT5G45110|AT4G29810|AT3G56400|AT4G23170|AT1G32230|AT4G23190|AT5G52640|AT5G27420|AT2G14610|AT3G21220|AT1G11310|AT1G64280|AT2G43570|AT5G10760|AT5G06320|AT4G22305|AT1G51660|AT4G23810|AT5G03350|AT4G26070|AT2G40000|AT5G06960…
65007	7.6547e-10	biological regulation	AT1G10690|AT4G02660|AT1G80440|AT1G72930|AT1G10210|AT4G14640|AT3G44400|AT4G14400|AT5G03160|AT1G19270|AT5G08730|AT5G05340|AT2G29950|AT2G26440|AT5G45800|AT3G10870|AT2G23170|AT2G40750|AT1G79680|AT5G13080|AT2G25110|AT2G25470|AT3G56400|AT1G33560|AT1G32230|AT4G04710|AT3G19580|AT1G68200|AT1G68320|AT2G16870|AT2G14210|AT1G11310|AT4G33050|AT5G06320|AT2G47270|AT1G77390|AT4G35110|AT4G02520|AT1G73805|AT1G57560…
7166	1.4561e-09	cell surface receptor signaling pathway	AT4G21380|AT2G31880|AT3G07520|AT5G45840|AT5G20480|AT5G48410|AT1G14370|AT1G16130|AT1G35710|AT2G39660|AT2G13790|AT1G16110|AT2G33580|AT1G68690|AT3G21630|AT5G41180|AT3G17420|AT3G45410|AT1G21240|AT2G05940|AT5G03320|AT4G35600|AT5G45800|AT1G07650|AT2G29110|AT1G79680|AT5G38280|AT1G65800|AT3G09830|AT3G47090|AT2G13800|AT3G08760|AT5G48400|AT2G17220|AT1G21270|AT5G11210|AT1G18390|AT1G21250|AT4G28490|AT2G02220…
9628	1.6165e-09	response to abiotic stimulus	AT1G16670|AT5G43060|AT4G14400|AT5G45800|AT1G09210|AT1G33560|AT1G32230|AT5G48400|AT3G19580|AT3G55790|AT5G16910|AT4G14630|AT3G14440|AT3G47340|AT1G05880|AT1G03220|AT4G35110|AT4G37530|AT4G02520|AT2G30490|AT1G73805|AT1G80460|AT5G48410|AT1G30040|AT1G29290|AT2G30250|AT3G15540|AT4G34150|AT1G19250|AT3G48100|AT5G44610|AT3G51960|AT5G64905|AT4G19990|AT4G29810|AT1G30270|AT5G48540|AT1G64660|AT3G21780|AT4G05100…
32101	1.7669e-09	regulation of response to external stimulus	AT4G31800|AT5G26920|AT3G59700|AT5G52810|AT1G73805|AT3G52430|AT5G05190|AT4G14400|AT5G13320|AT1G80840|AT5G13080|AT4G23570|AT3G25020|AT5G62570|AT3G26830|AT3G55150|AT3G22231|AT3G25882|AT1G51800|AT1G64280|AT5G14930|AT1G10300|AT1G07000|AT1G02450|AT4G13040
9626	1.9987e-09	plant-type hypersensitive response	AT3G50480|AT3G54420|AT3G50470|AT1G73805|AT3G48090|AT1G33560|AT1G14780|AT1G08450|AT5G20480|AT3G50460|AT3G52430|AT1G29690|AT3G21220|AT4G23210|AT1G64280|AT3G20600|AT1G19250|AT1G51660|AT5G13320|AT4G12720|AT2G47130|AT2G01180|AT3G50930
2831	2.5342e-09	regulation of response to biotic stimulus	AT4G31800|AT4G23570|AT5G26920|AT3G59700|AT5G52810|AT1G73805|AT3G25020|AT3G52430|AT5G62570|AT3G26830|AT3G55150|AT3G22231|AT3G25882|AT5G05190|AT1G51800|AT1G64280|AT5G14930|AT1G10300|AT4G14400|AT5G13320|AT1G07000|AT1G80840|AT1G02450|AT4G13040
34050	2.6574e-09	host programmed cell death induced by symbiont	AT3G50480|AT3G54420|AT3G50470|AT1G73805|AT3G48090|AT1G33560|AT1G14780|AT1G08450|AT5G20480|AT3G50460|AT3G52430|AT1G29690|AT3G21220|AT4G23210|AT1G64280|AT3G20600|AT1G19250|AT1G51660|AT5G13320|AT4G12720|AT2G47130|AT2G01180|AT3G50930
50794	3.0923e-09	regulation of cellular process	AT1G10690|AT4G02660|AT1G80440|AT1G72930|AT1G10210|AT4G14640|AT3G44400|AT4G14400|AT1G19270|AT5G08730|AT5G05340|AT5G45800|AT2G40750|AT1G79680|AT5G13080|AT2G25470|AT3G56400|AT1G33560|AT1G32230|AT4G04710|AT3G19580|AT1G68200|AT1G68320|AT2G16870|AT2G14210|AT4G33050|AT5G06320|AT2G47270|AT1G77390|AT4G02520|AT1G73805|AT1G57560|AT5G15130|AT2G33080|AT1G72950|AT1G68690|AT2G39740|AT4G36450|AT1G19250|AT4G34390…
71456	3.9183e-09	cellular response to hypoxia	AT5G26920|AT1G14540|AT1G57630|AT3G55790|AT5G25250|AT1G26410|AT1G53620|AT5G57510|AT1G19250|AT5G13320|AT4G31970|AT1G05880|AT2G26150|AT5G64905
1901698	5.2314e-09	response to nitrogen compound	AT5G49520|AT3G55980|AT2G38470|AT2G33580|AT5G46050|AT3G46620|AT4G18880|AT3G53600|AT1G80840|AT5G25910|AT3G11840|AT3G56400|AT4G26400|AT1G62300|AT2G14610|AT3G19580|AT2G14210|AT4G26120|AT4G33050|AT2G23320|AT4G23810|AT5G10380|AT1G42990|AT3G44350|AT1G34180|AT4G37610|AT2G26150|AT4G31800|AT3G46090|AT5G67450|AT3G23250|AT1G61340|AT2G13790|AT3G21630|AT2G17040|AT4G35480|AT3G10490|AT5G59820|AT5G09800|AT2G28160…
71453	1.3676e-08	cellular response to oxygen levels	AT5G26920|AT1G14540|AT1G57630|AT3G55790|AT5G25250|AT1G26410|AT1G53620|AT5G57510|AT1G19250|AT5G13320|AT4G31970|AT1G05880|AT2G26150|AT5G64905
36294	1.3676e-08	cellular response to decreased oxygen levels	AT5G26920|AT1G14540|AT1G57630|AT3G55790|AT5G25250|AT1G26410|AT1G53620|AT5G57510|AT1G19250|AT5G13320|AT4G31970|AT1G05880|AT2G26150|AT5G64905
2239	1.7061e-08	response to oomycetes	AT5G20230|AT4G02520|AT1G15520|AT3G59700|AT1G73805|AT5G24530|AT3G01290|AT3G05360|AT4G10500|AT2G39210|AT1G56510|AT1G51800|AT4G11890|AT5G60950|AT3G44480|AT3G11340|AT1G02360|AT4G01700|AT4G33430
33554	1.4476e-07	cellular response to stress	AT3G07980|AT3G52430|AT2G18700|AT4G02380|AT4G21980|AT4G25380|AT3G20600|AT1G71040|AT5G13080|AT3G50930|AT1G14540|AT5G42020|AT3G06420|AT1G33560|AT1G14780|AT1G68320|AT3G55790|AT4G37010|AT5G57510|AT1G51660|AT1G45145|AT3G47340|AT1G05880|AT2G26150|AT1G21750|AT3G50470|AT1G73805|AT3G08970|AT1G29690|AT5G46350|AT2G30250|AT5G45380|AT4G08470|AT2G02810|AT5G39610|AT1G19250|AT4G12720|AT3G10010|AT2G31865|AT1G04980…
6970	1.5277e-07	response to osmotic stress	AT2G47190|AT1G32560|AT4G25380|AT2G38470|AT1G35910|AT5G66020|AT5G46050|AT5G43060|AT4G11890|AT5G54230|AT5G54110|AT3G45410|AT3G47950|AT3G60130|AT1G54100|AT5G07440|AT2G03760|AT5G45800|AT5G12030|AT5G05300|AT1G09210|AT1G32230|AT3G19580|AT3G55270|AT1G65690|AT2G15390|AT4G14630|AT3G14440|AT1G16370|AT1G77510|AT5G13330|AT1G51460|AT1G03220|AT1G21750|AT4G37530|AT1G08830|AT4G02520|AT3G10930|AT5G67450|AT3G23250…
71446	1.7055e-07	cellular response to salicylic acid stimulus	AT2G13810|AT3G56400|AT5G01900|AT3G48090|AT5G22570|AT3G52430|AT3G22231|AT1G28480|AT5G05190|AT4G03450|AT1G64280|AT4G14400|AT5G13320|AT5G03350|AT2G32800|AT3G52400|AT5G06960|AT3G11820|AT3G50930
9816	1.7124e-07	defense response to bacterium, incompatible interaction	AT5G45110|AT5G26920|AT3G56710|AT1G32230|AT4G23190|AT3G52430|AT5G52640|AT5G27420|AT3G20600|AT4G14400|AT5G06320|AT4G11850|AT4G22305|AT5G13320|AT4G23810|AT2G40000|AT4G19660
9987	3.1783e-07	cellular process	AT1G10690|AT4G04960|AT1G72930|AT1G34420|AT1G10210|AT2G37100|AT1G11300|AT5G08730|AT5G05460|AT2G26440|AT2G40750|AT5G13080|AT2G25110|AT3G11840|AT1G09210|AT1G33560|AT1G32230|AT4G04710|AT3G19580|AT1G70520|AT2G17720|AT2G16870|AT2G14210|AT1G11310|AT2G15780|AT4G33050|AT4G13420|AT5G06320|AT1G77390|AT4G11480|AT1G61810|AT4G02520|AT1G73805|AT4G28710|AT1G57560|AT1G30040|AT1G70530|AT1G72950|AT5G27230|AT1G13700…
36293	3.4081e-07	response to decreased oxygen levels	AT5G26920|AT1G14540|AT3G48090|AT3G52430|AT1G57630|AT3G55790|AT5G25250|AT1G64280|AT1G26410|AT1G53620|AT2G16060|AT5G57510|AT1G19250|AT5G13320|AT1G72330|AT4G33070|AT4G31970|AT1G05880|AT2G26150|AT5G64905
1666	3.9131e-07	response to hypoxia	AT5G26920|AT1G14540|AT3G48090|AT3G52430|AT1G57630|AT3G55790|AT5G25250|AT1G64280|AT1G26410|AT1G53620|AT2G16060|AT5G57510|AT1G19250|AT5G13320|AT1G72330|AT4G31970|AT1G05880|AT2G26150|AT5G64905
70482	4.3292e-07	response to oxygen levels	AT5G26920|AT1G14540|AT3G48090|AT3G52430|AT1G57630|AT3G55790|AT5G25250|AT1G64280|AT1G26410|AT1G53620|AT2G16060|AT5G57510|AT1G19250|AT5G13320|AT1G72330|AT4G33070|AT4G31970|AT1G05880|AT2G26150|AT5G64905
7178	4.3323e-07	transmembrane receptor protein serine/threonine kinase signaling pathway	AT4G21380|AT3G09830|AT2G13800|AT5G45840|AT3G08760|AT1G14370|AT2G39660|AT2G13790|AT2G33580|AT2G17220|AT1G68690|AT3G21630|AT3G17420|AT3G45410|AT2G05940|AT5G03320|AT4G35600|AT5G35580|AT4G18250|AT1G52290|AT4G33430|AT5G38280|AT1G65800
9737	6.5503e-07	response to abscisic acid	AT5G40390|AT3G22060|AT2G47190|AT4G02380|AT4G21540|AT5G46050|AT4G11890|AT2G43140|AT1G76930|AT5G54230|AT5G61210|AT5G13200|AT3G46620|AT1G54100|AT2G01540|AT1G72770|AT5G52900|AT4G27410|AT4G04710|AT3G19580|AT1G65690|AT4G23450|AT1G01560|AT1G18390|AT2G17290|AT5G13330|AT5G12480|AT5G01550|AT1G43910|AT1G67800|AT5G67450|AT3G28580|AT1G03060|AT1G61340|AT5G26340|AT5G46350|AT3G24500|AT1G69270|AT3G14050|AT5G39610…
43902	6.826e-07	positive regulation of multi-organism process	AT4G14400|AT5G52810|AT5G03160|AT1G73805|AT3G52430|AT3G55150|AT3G22231|AT1G07000|AT1G51800|AT4G13040|AT5G14930|AT1G10300
97305	8.5229e-07	response to alcohol	AT5G40390|AT3G22060|AT2G47190|AT4G02380|AT4G21540|AT5G46050|AT4G11890|AT2G43140|AT1G76930|AT5G54230|AT5G61210|AT5G13200|AT3G46620|AT1G54100|AT2G01540|AT1G72770|AT5G52900|AT4G27410|AT4G04710|AT3G19580|AT1G65690|AT4G23450|AT1G01560|AT1G18390|AT2G17290|AT5G13330|AT5G12480|AT5G01550|AT1G43910|AT1G67800|AT5G67450|AT3G28580|AT1G03060|AT1G61340|AT5G26340|AT5G46350|AT3G24500|AT1G69270|AT3G14050|AT5G39610…
2833	2.8787e-06	positive regulation of response to biotic stimulus	AT4G14400|AT5G52810|AT1G73805|AT3G52430|AT3G55150|AT3G22231|AT1G07000|AT1G51800|AT4G13040|AT5G14930|AT1G10300
10941	2.9223e-06	regulation of cell death	AT5G45100|AT2G31880|AT3G48090|AT3G52430|AT2G13790|AT5G47120|AT1G64060|AT5G48380|AT4G25110|AT3G20600|AT5G39610|AT5G07300|AT5G13320|AT5G10380|AT1G08860|AT3G52400|AT3G11820|AT1G21750|AT5G13190
43900	3.2081e-06	regulation of multi-organism process	AT4G31800|AT5G26920|AT3G59700|AT5G52810|AT1G73805|AT3G52430|AT5G05190|AT4G14400|AT5G03160|AT5G63730|AT5G13320|AT1G80840|AT4G23570|AT3G25020|AT5G62570|AT3G26830|AT3G55150|AT3G22231|AT3G25882|AT1G51800|AT1G64280|AT5G14930|AT1G10300|AT1G07000|AT1G02450|AT4G13040
9651	3.6016e-06	response to salt stress	AT2G47190|AT4G25380|AT2G38470|AT1G35910|AT5G66020|AT5G46050|AT5G43060|AT4G11890|AT5G54230|AT3G45410|AT3G47950|AT3G60130|AT1G54100|AT5G07440|AT2G03760|AT5G05300|AT1G09210|AT1G32230|AT3G19580|AT3G55270|AT2G15390|AT4G14630|AT3G14440|AT1G16370|AT1G77510|AT5G13330|AT1G51460|AT1G03220|AT1G21750|AT4G37530|AT1G08830|AT4G02520|AT3G10930|AT5G67450|AT3G23250|AT1G03060|AT1G61340|AT5G15650|AT5G26340|AT2G30250…
302	3.8329e-06	response to reactive oxygen species	AT3G10930|AT4G23140|AT1G15520|AT3G48090|AT3G28580|AT4G02380|AT5G46350|AT5G39610|AT4G12720|AT4G18880|AT5G12030|AT5G05300|AT4G11170|AT1G20630|AT2G28160|AT5G42380|AT3G10985|AT1G35580|AT4G23150|AT1G32230|AT2G47180|AT5G49570|AT1G70520|AT3G02840|AT4G23810|AT5G58940|AT4G26070|AT4G37610|AT2G26150|AT3G13610|AT1G08830
50778	4.4296e-06	positive regulation of immune response	AT5G45110|AT3G56400|AT3G09830|AT5G52810|AT1G08450|AT5G20480|AT3G05360|AT2G39660|AT3G62600|AT1G61380|AT3G21630|AT5G39610|AT1G19250|AT5G13320|AT4G12720|AT5G03320|AT2G25110|AT4G19660
2684	4.4296e-06	positive regulation of immune system process	AT5G45110|AT3G56400|AT3G09830|AT5G52810|AT1G08450|AT5G20480|AT3G05360|AT2G39660|AT3G62600|AT1G61380|AT3G21630|AT5G39610|AT1G19250|AT5G13320|AT4G12720|AT5G03320|AT2G25110|AT4G19660
71229	8.0246e-06	cellular response to acid chemical	AT2G13810|AT5G01900|AT3G48090|AT3G52430|AT4G02380|AT4G21540|AT5G05190|AT2G43140|AT4G14400|AT3G46620|AT5G13320|AT2G01540|AT1G72770|AT3G53600|AT3G50930|AT3G56400|AT5G52900|AT1G32230|AT4G04710|AT3G19580|AT1G68320|AT1G65690|AT2G14210|AT1G64280|AT3G63010|AT1G18390|AT2G17290|AT1G16370|AT5G12480|AT5G01550|AT3G52400|AT5G06960|AT1G08830|AT1G67800|AT5G67450|AT1G28480|AT4G03450|AT1G69270|AT2G26300|AT4G30270…
32103	1.1327e-05	positive regulation of response to external stimulus	AT4G14400|AT5G52810|AT1G73805|AT3G52430|AT3G55150|AT3G22231|AT1G07000|AT1G51800|AT4G13040|AT5G14930|AT1G10300
9620	1.2148e-05	response to fungus	AT3G05360|AT1G61560|AT4G21980|AT5G64120|AT2G38470|AT3G59660|AT1G74710|AT5G05190|AT5G60280|AT3G20600|AT5G38900|AT3G45410|AT5G13320|AT3G45330|AT3G44480|AT1G80840|AT1G79680|AT2G25110|AT5G25910|AT3G56400|AT4G02330|AT1G17615|AT3G51430|AT5G24530|AT3G50460|AT3G19260|AT3G55150|AT1G11310|AT1G64280|AT3G13790|AT5G10380|AT1G45145|AT3G52400|AT4G12490|AT4G31800|AT5G46871|AT3G50470|AT3G51440|AT4G10500|AT2G14560…
9863	1.2779e-05	salicylic acid mediated signaling pathway	AT2G13810|AT3G56400|AT5G01900|AT3G48090|AT5G22570|AT3G52430|AT3G22231|AT1G28480|AT5G05190|AT1G64280|AT5G13320|AT3G52400|AT5G06960|AT3G11820|AT3G50930
45332	1.3215e-05	phospholipid translocation	AT1G13210|AT1G68710|AT1G26130|AT1G59820|AT3G25610|AT1G54280|AT5G04930
34204	1.3215e-05	lipid translocation	AT1G13210|AT1G68710|AT1G26130|AT1G59820|AT3G25610|AT1G54280|AT5G04930
7167	2.0451e-05	enzyme linked receptor protein signaling pathway	AT4G21380|AT2G31880|AT5G45840|AT5G20480|AT1G14370|AT1G35710|AT2G39660|AT2G13790|AT2G33580|AT1G68690|AT3G21630|AT5G41180|AT3G17420|AT3G45410|AT2G05940|AT5G03320|AT4G35600|AT5G45800|AT1G07650|AT5G38280|AT1G65800|AT3G09830|AT3G47090|AT2G13800|AT3G08760|AT2G17220|AT4G28490|AT2G02220|AT5G35580|AT4G18250|AT1G74360|AT3G46370|AT1G52290|AT4G33430
70887	2.2707e-05	cellular response to chemical stimulus	AT2G13810|AT5G44790|AT3G52430|AT4G02380|AT1G10210|AT5G05190|AT4G14400|AT2G18150|AT2G01540|AT1G72770|AT5G05340|AT4G37520|AT3G50930|AT4G36430|AT3G56400|AT5G52900|AT1G14540|AT1G65970|AT1G32230|AT4G04710|AT3G19580|AT1G68320|AT3G55790|AT1G65690|AT2G14210|AT5G57510|AT2G17290|AT5G06720|AT1G45145|AT5G01550|AT1G05880|AT5G06960|AT2G26150|AT4G37530|AT4G02520|AT1G67800|AT5G67450|AT1G13260|AT2G13790|AT1G28480…
90693	3.3776e-05	plant organ senescence	AT2G13810|AT3G10985|AT3G52430|AT4G10500|AT4G02380|AT2G13790|AT3G19190|AT3G21520|AT2G35980|AT5G37600|AT1G69490|AT2G43570|AT5G08790|AT5G39610|AT4G23810|AT5G44610|AT3G11340|AT1G20780|AT2G43000|AT3G10500|AT4G16110
7568	4.1373e-05	aging	AT2G13810|AT3G52430|AT4G10500|AT4G02380|AT2G13790|AT3G19190|AT2G35980|AT1G69490|AT5G08790|AT5G39610|AT2G23810|AT5G44610|AT3G11340|AT4G30270|AT2G43000|AT3G10985|AT2G29350|AT3G21520|AT5G14930|AT5G37600|AT2G43570|AT4G37770|AT4G23810|AT1G20780|AT4G35770|AT3G10500|AT4G16110
1900426	4.4167e-05	positive regulation of defense response to bacterium	AT4G14400|AT1G73805|AT3G52430|AT3G55150|AT1G07000|AT1G51800|AT4G13040|AT5G14930|AT1G10300
45089	5.4045e-05	positive regulation of innate immune response	AT3G56400|AT3G09830|AT5G52810|AT1G08450|AT5G20480|AT3G05360|AT2G39660|AT3G62600|AT1G61380|AT3G21630|AT5G39610|AT1G19250|AT5G13320|AT4G12720|AT5G03320|AT2G25110
2238	6.2298e-05	response to molecule of fungal origin	AT3G10985|AT3G25020|AT3G05360|AT3G19260|AT5G10380|AT1G07000|AT1G51800|AT3G21630
9627	6.6004e-05	systemic acquired resistance	AT5G45110|AT2G13810|AT3G56400|AT3G48090|AT4G23170|AT3G52430|AT2G14610|AT1G74710|AT1G64280|AT2G18660|AT2G43570|AT5G10760|AT1G19250|AT5G03350|AT1G75040|AT4G19660
52552	6.6782e-05	modulation by organism of immune response of other organism involved in symbiotic interaction	AT5G45110|AT3G09830|AT2G39660|AT3G62600|AT1G61380|AT2G25110|AT4G19660
52553	6.6782e-05	modulation by symbiont of host immune response	AT5G45110|AT3G09830|AT2G39660|AT3G62600|AT1G61380|AT2G25110|AT4G19660
52555	6.6782e-05	positive regulation by organism of immune response of other organism involved in symbiotic interaction	AT5G45110|AT3G09830|AT2G39660|AT3G62600|AT1G61380|AT2G25110|AT4G19660
52556	6.6782e-05	positive regulation by symbiont of host immune response	AT5G45110|AT3G09830|AT2G39660|AT3G62600|AT1G61380|AT2G25110|AT4G19660
52564	6.6782e-05	response to immune response of other organism involved in symbiotic interaction	AT5G45110|AT3G09830|AT2G39660|AT3G62600|AT1G61380|AT2G25110|AT4G19660
52572	6.6782e-05	response to host immune response	AT5G45110|AT3G09830|AT2G39660|AT3G62600|AT1G61380|AT2G25110|AT4G19660
10150	7.1618e-05	leaf senescence	AT2G13810|AT3G10985|AT3G52430|AT4G10500|AT4G02380|AT2G13790|AT3G19190|AT2G35980|AT5G37600|AT1G69490|AT2G43570|AT5G08790|AT5G39610|AT4G23810|AT5G44610|AT3G11340|AT1G20780|AT2G43000|AT3G10500|AT4G16110
60548	8.6848e-05	negative regulation of cell death	AT5G07300|AT2G13790|AT1G08860|AT3G52400|AT5G47120|AT3G11820|AT1G64060|AT5G13190|AT5G48380|AT4G25110
1900055	8.6848e-05	regulation of leaf senescence	AT3G56400|AT3G27010|AT1G70170|AT1G19270|AT5G39610|AT3G04060|AT2G40750|AT1G34180|AT2G43000|AT5G14930
10035	9.4469e-05	response to inorganic substance	AT5G40390|AT3G48090|AT2G47190|AT5G17330|AT3G51860|AT1G32560|AT3G09440|AT3G22460|AT4G02380|AT1G30100|AT4G25380|AT2G38470|AT5G44070|AT1G67070|AT4G14640|AT4G11890|AT4G11850|AT3G46620|AT1G54100|AT5G07440|AT5G12030|AT1G75040|AT3G53600|AT5G05300|AT3G13782|AT4G11170|AT4G27410|AT5G42380|AT1G35580|AT5G42020|AT1G33560|AT1G32230|AT2G14610|AT3G19580|AT5G49570|AT1G70520|AT2G14210|AT4G26560|AT4G23450|AT1G18390…
31348	0.00010196	negative regulation of defense response	AT3G59700|AT3G52430|AT5G62570|AT1G74710|AT1G11310|AT3G22400|AT1G51800|AT1G64280|AT5G48380|AT4G39030|AT3G52400|AT3G11820|AT5G13190|AT3G61190
1901701	0.0001091	cellular response to oxygen-containing compound	AT2G13810|AT5G01900|AT3G48090|AT3G52430|AT4G02380|AT4G21540|AT5G05190|AT2G33580|AT2G43140|AT4G14400|AT3G46620|AT5G13320|AT2G01540|AT1G72770|AT3G53600|AT3G50930|AT3G56400|AT5G52900|AT1G32230|AT4G04710|AT3G19580|AT1G68320|AT1G65690|AT2G14210|AT1G64280|AT3G63010|AT1G18390|AT2G17290|AT1G16370|AT5G12480|AT5G01550|AT3G52400|AT5G06960|AT1G08830|AT1G67800|AT5G67450|AT2G13790|AT1G28480|AT5G46350|AT4G03450…
1902288	0.00011662	regulation of defense response to oomycetes	AT4G14400|AT3G25020|AT3G22231|AT1G07000|AT1G51800|AT5G14930
75136	0.00012079	response to host	AT5G45110|AT3G09830|AT2G39660|AT3G62600|AT1G61380|AT2G25110|AT4G19660
97035	0.00012079	regulation of membrane lipid distribution	AT1G13210|AT1G68710|AT1G26130|AT1G59820|AT3G25610|AT1G54280|AT5G04930
52031	0.00012079	modulation by symbiont of host defense response	AT5G45110|AT3G09830|AT2G39660|AT3G62600|AT1G61380|AT2G25110|AT4G19660
52173	0.00012079	response to defenses of other organism involved in symbiotic interaction	AT5G45110|AT3G09830|AT2G39660|AT3G62600|AT1G61380|AT2G25110|AT4G19660
52200	0.00012079	response to host defenses	AT5G45110|AT3G09830|AT2G39660|AT3G62600|AT1G61380|AT2G25110|AT4G19660
52255	0.00012079	modulation by organism of defense response of other organism involved in symbiotic interaction	AT5G45110|AT3G09830|AT2G39660|AT3G62600|AT1G61380|AT2G25110|AT4G19660
80142	0.00013711	regulation of salicylic acid biosynthetic process	AT5G26920|AT3G09830|AT1G73805|AT3G52430|AT5G03320
15914	0.00015208	phospholipid transport	AT1G13210|AT2G21540|AT1G68710|AT1G26130|AT1G59820|AT3G25610|AT1G54280|AT5G04930
33993	0.00015208	response to lipid	AT5G40390|AT3G22060|AT2G47190|AT4G02380|AT4G21540|AT5G46050|AT4G11890|AT4G09460|AT2G43140|AT1G76930|AT5G54230|AT5G61210|AT5G13200|AT3G46620|AT1G54100|AT2G01540|AT1G72770|AT5G52900|AT4G27410|AT4G02330|AT4G04710|AT3G19580|AT1G68320|AT1G65690|AT4G23450|AT1G01560|AT3G63010|AT1G18390|AT2G17290|AT5G13330|AT5G12480|AT5G01550|AT1G43910|AT1G67800|AT5G67450|AT3G28580|AT1G57560|AT1G03060|AT1G13260|AT1G61340…
1900424	0.00015712	regulation of defense response to bacterium	AT4G14400|AT3G59700|AT1G73805|AT3G52430|AT5G62570|AT3G55150|AT1G07000|AT1G51800|AT4G13040|AT5G14930|AT1G10300
10193	0.00021138	response to ozone	AT5G42380|AT3G10985|AT1G15520|AT1G32230|AT4G12720|AT4G23810|AT5G49570|AT1G70520|AT4G11170|AT3G02840|AT1G08830
10337	0.00021657	regulation of salicylic acid metabolic process	AT5G26920|AT3G09830|AT1G73805|AT3G52430|AT5G03320|AT1G29690|AT4G13040
48518	0.00036462	positive regulation of biological process	AT2G31880|AT2G26170|AT3G07980|AT3G52430|AT1G16670|AT1G48150|AT5G47140|AT4G11890|AT3G20600|AT4G14400|AT5G03160|AT1G19270|AT5G08730|AT5G63750|AT5G05340|AT2G29950|AT5G03320|AT2G25110|AT3G56400|AT1G68200|AT3G55150|AT1G65690|AT2G14210|AT2G33150|AT4G22680|AT4G09570|AT2G25900|AT1G51660|AT4G23810|AT1G13180|AT5G10380|AT1G05880|AT2G26150|AT1G67800|AT1G73805|AT1G61380|AT5G46350|AT4G08470|AT5G08790|AT5G39610…
46777	0.00047065	protein autophosphorylation	AT3G59700|AT4G04695|AT4G04710|AT1G65790|AT1G70520|AT1G16130|AT2G39660|AT1G16670|AT1G61380|AT3G21630|AT5G60280|AT4G09570|AT3G45410|AT2G17290|AT1G18890|AT4G28490|AT1G76040|AT5G45800|AT5G38210|AT5G12480|AT3G10660|AT5G58350|AT1G65800
90662	0.00055137	ATP hydrolysis coupled transmembrane transport	AT1G13210|AT5G44790|AT1G68710|AT4G29900|AT1G63440|AT1G80660|AT1G59820|AT1G72700|AT3G25610|AT1G17500|AT5G44070|AT3G22910|AT1G27770|AT3G47950|AT1G26130|AT1G54280|AT3G63380|AT4G37640|AT5G04930
99131	0.00055137	ATP hydrolysis coupled ion transmembrane transport	AT1G13210|AT5G44790|AT1G68710|AT4G29900|AT1G63440|AT1G80660|AT1G59820|AT1G72700|AT3G25610|AT1G17500|AT5G44070|AT3G22910|AT1G27770|AT3G47950|AT1G26130|AT1G54280|AT3G63380|AT4G37640|AT5G04930
10112	0.00055158	regulation of systemic acquired resistance	AT5G26920|AT5G52810|AT1G73805|AT5G13320|AT3G26830|AT3G25882|AT1G02450|AT1G64280
42542	0.00087667	response to hydrogen peroxide	AT3G10930|AT1G35580|AT2G47180|AT5G46350|AT5G39610|AT4G23810|AT5G58940|AT4G26070|AT5G12030|AT5G05300|AT4G37610|AT2G26150|AT3G13610|AT1G20630

## Sheet: 6 dai, Down-regulated DEGs
Supplementary Table 3. Enriched Biological Processes (BPs) at independent sets of up- and down-regulated DEGs from each time point (2 and 6 dai) during the Arabidopsis thaliana interaction with CiLV-C viruliferous Brevipalpus yothersi mites. Overrepresented BPs were identified based on a hypergeometric test with False Discovery Rate (FDR)-adjusted p-values ≤ 0.001. DEGs: differentially expressed …
GO-ID	FDR	Description	Genes in test set
44281	7.3269e-25	small molecule metabolic process	AT3G03780|AT5G16240|AT1G65960|AT1G09340|AT5G42650|AT2G35040|AT1G72810|AT4G03070|AT3G22740|AT4G00360|AT2G20340|AT5G05580|AT4G39940|AT3G46940|AT4G18440|AT5G09820|AT1G58080|AT4G37400|AT2G43100|AT4G26520|AT1G32470|AT5G65640|AT1G66140|AT3G23940|AT4G21990|AT4G24340|AT3G11170|AT3G13110|AT5G52100|AT3G52720|AT2G05990|AT5G57590|AT3G10520|AT3G63170|AT4G26530|AT5G51820|AT1G65860|AT5G45940|AT5G43760|AT1G68570…
43436	7.3269e-25	oxoacid metabolic process	AT3G03780|AT1G12110|AT2G37500|AT5G16240|AT1G65960|AT5G42650|AT1G72810|AT4G03070|AT3G22740|AT4G00360|AT2G20340|AT5G05580|AT4G39940|AT5G08570|AT3G48720|AT5G09660|AT1G76690|AT1G58080|AT4G37400|AT2G43100|AT4G26520|AT5G14570|AT1G32470|AT1G62180|AT5G65640|AT1G66140|AT3G23940|AT4G21990|AT2G19860|AT3G11170|AT1G24100|AT2G44040|AT3G13110|AT1G18590|AT3G12780|AT5G52100|AT2G05990|AT5G57590|AT3G10520|AT4G35630…
6082	7.3269e-25	organic acid metabolic process	AT3G03780|AT1G12110|AT2G37500|AT5G16240|AT1G65960|AT5G42650|AT1G72810|AT4G03070|AT3G22740|AT4G00360|AT2G20340|AT5G05580|AT4G39940|AT5G08570|AT3G48720|AT5G09660|AT1G76690|AT1G58080|AT4G37400|AT2G43100|AT4G26520|AT5G14570|AT1G32470|AT1G62180|AT5G65640|AT1G66140|AT3G23940|AT4G21990|AT2G19860|AT3G11170|AT1G24100|AT2G44040|AT3G13110|AT1G18590|AT3G12780|AT5G52100|AT2G05990|AT5G57590|AT3G10520|AT4G35630…
8152	3.6917e-24	metabolic process	AT3G57600|AT1G69523|AT5G42650|AT2G37580|AT3G22740|AT3G23830|AT4G00360|AT3G52390|AT3G51060|AT4G23000|AT3G46940|AT1G60950|AT5G09820|AT4G37400|AT4G02530|AT4G26520|AT5G16590|AT1G55370|AT1G32470|AT5G63100|AT2G15300|AT4G24340|AT1G70760|AT3G44990|AT5G45930|AT3G05180|AT2G05990|AT5G50280|AT3G10520|AT4G10150|AT4G26530|AT4G00340|AT1G55140|AT3G54790|AT5G45940|AT5G43760|AT2G41820|AT3G17170|AT5G65310|AT1G34640…
19752	1.0482e-20	carboxylic acid metabolic process	AT3G03780|AT2G37500|AT5G16240|AT1G65960|AT5G42650|AT1G72810|AT3G22740|AT4G00360|AT2G20340|AT5G05580|AT4G39940|AT5G08570|AT3G48720|AT5G09660|AT1G76690|AT1G58080|AT2G43100|AT4G26520|AT1G32470|AT1G62180|AT5G65640|AT3G23940|AT4G21990|AT2G19860|AT3G11170|AT2G44040|AT3G13110|AT3G12780|AT5G52100|AT2G05990|AT5G57590|AT3G10520|AT4G35630|AT2G22230|AT3G63170|AT4G26530|AT1G65860|AT5G47720|AT1G66430|AT5G43760…
44283	3.0729e-20	small molecule biosynthetic process	AT3G03780|AT2G37500|AT5G16240|AT5G42650|AT1G72810|AT3G54050|AT3G22740|AT5G05580|AT4G39940|AT1G76690|AT5G09820|AT1G58080|AT2G43100|AT4G26520|AT4G17190|AT1G62180|AT3G23940|AT4G21990|AT3G11170|AT2G44040|AT3G13110|AT5G52100|AT2G05990|AT5G57590|AT4G35630|AT2G22230|AT4G26530|AT1G66430|AT5G43760|AT1G19640|AT5G14200|AT3G58990|AT3G02870|AT1G16410|AT2G36230|AT2G21330|AT5G04230|AT5G54770|AT4G27070|AT2G21170…
9987	4.8856e-18	cellular process	AT3G57600|AT5G42650|AT2G37580|AT3G22740|AT3G23830|AT4G00360|AT3G52390|AT3G51060|AT4G23000|AT3G46940|AT1G60950|AT5G09820|AT4G37400|AT4G02530|AT4G26520|AT5G16590|AT1G55370|AT1G32470|AT1G69530|AT2G15300|AT4G24340|AT4G26760|AT1G70760|AT3G44990|AT5G45930|AT2G05990|AT5G50280|AT3G10520|AT4G10150|AT4G26530|AT4G00340|AT1G55140|AT3G54790|AT1G59980|AT5G45940|AT5G43760|AT2G45190|AT2G41820|AT3G17170|AT5G65310…
46394	6.6582e-17	carboxylic acid biosynthetic process	AT3G03780|AT2G37500|AT3G25770|AT5G16240|AT5G42650|AT1G72810|AT3G03900|AT1G31230|AT3G22740|AT1G49430|AT5G05580|AT4G39940|AT3G62030|AT1G76690|AT1G54580|AT2G26640|AT1G58080|AT4G39980|AT2G43100|AT5G16290|AT3G55630|AT3G02020|AT1G15550|AT1G62180|AT3G03630|AT3G23940|AT4G21990|AT3G11170|AT1G01120|AT2G16280|AT2G44040|AT3G13110|AT3G10160|AT5G52100|AT2G05990|AT5G57590|AT4G35630|AT2G22230|AT1G77590|AT2G29980…
16053	6.6582e-17	organic acid biosynthetic process	AT3G03780|AT2G37500|AT3G25770|AT5G16240|AT5G42650|AT1G72810|AT3G03900|AT1G31230|AT3G22740|AT1G49430|AT5G05580|AT4G39940|AT3G62030|AT1G76690|AT1G54580|AT2G26640|AT1G58080|AT4G39980|AT2G43100|AT5G16290|AT3G55630|AT3G02020|AT1G15550|AT1G62180|AT3G03630|AT3G23940|AT4G21990|AT3G11170|AT1G01120|AT2G16280|AT2G44040|AT3G13110|AT3G10160|AT5G52100|AT2G05990|AT5G57590|AT4G35630|AT2G22230|AT1G77590|AT2G29980…
44272	1.0717e-14	sulfur compound biosynthetic process	AT3G03780|AT5G23010|AT1G65860|AT3G03900|AT5G14200|AT4G03070|AT3G58990|AT3G22740|AT1G16410|AT1G19920|AT2G43360|AT4G39940|AT4G13770|AT3G62030|AT5G54770|AT1G74090|AT5G01220|AT4G30530|AT3G16950|AT4G35640|AT4G14680|AT2G43100|AT1G62540|AT4G04610|AT5G23020|AT1G62560|AT1G62180|AT3G25860|AT2G14750|AT3G03630|AT4G21990|AT3G04940|AT3G19710|AT1G50110|AT2G22330|AT4G33030|AT1G24100|AT3G13110|AT5G60890|AT1G18590…
44237	1.0717e-14	cellular metabolic process	AT3G57600|AT4G04840|AT1G55480|AT4G01330|AT1G56570|AT5G16240|AT1G09340|AT5G18660|AT5G42650|AT2G35040|AT5G65410|AT1G72810|AT2G37580|AT3G22740|AT3G23830|AT4G00360|AT5G49160|AT3G52390|AT3G51060|AT1G66370|AT4G23000|AT2G37220|AT5G05580|AT4G39940|AT1G02940|AT3G46940|AT1G19150|AT3G18110|AT1G60950|AT5G08610|AT5G09820|AT1G01610|AT4G37400|AT4G02530|AT4G04830|AT4G26520|AT3G53130|AT5G16590|AT1G55370|AT4G21190…
55114	3.2083e-14	oxidation-reduction process	AT3G48290|AT4G04840|AT5G21430|AT1G15980|AT5G16240|AT4G37925|AT3G28200|AT5G18660|AT5G42650|AT3G54050|AT3G26300|AT4G03070|AT4G00360|AT1G18730|AT3G02730|AT5G05580|AT5G09300|AT3G14150|AT4G12980|AT5G38420|AT5G09660|AT5G58390|AT1G76690|AT1G60950|AT4G37400|AT2G29310|AT1G03630|AT4G04830|AT3G53130|AT5G25620|AT1G55370|AT3G52960|AT2G39930|AT5G49730|AT3G25560|AT1G62180|AT1G17650|AT4G21990|AT3G11170|AT2G44040…
9628	4.2259e-14	response to abiotic stimulus	AT3G03780|AT3G52150|AT1G55480|AT1G56570|AT1G09340|AT5G24660|AT4G35900|AT2G35040|AT3G23830|AT2G37220|AT5G05580|AT1G19150|AT2G28740|AT1G60950|AT4G16260|AT5G03720|AT4G26520|AT1G55490|AT5G25620|AT5G49730|AT2G37230|AT1G69530|AT4G21870|AT3G23940|AT4G10030|AT3G11170|AT3G12145|AT2G48120|AT1G44575|AT1G73590|AT3G17830|AT5G51820|AT1G07180|AT5G17310|AT3G28860|AT5G43760|AT3G02910|AT3G62610|AT1G18710|AT5G04590…
50896	1.2902e-13	response to stimulus	AT4G04840|AT3G52150|AT1G55480|AT1G56570|AT1G09340|AT5G42650|AT2G35040|AT3G23830|AT4G00360|AT3G51060|AT1G66370|AT2G37220|AT5G05580|AT1G02940|AT3G46940|AT1G19150|AT2G28740|AT1G60950|AT4G37400|AT4G02530|AT4G04830|AT4G26520|AT1G55490|AT5G16590|AT5G43750|AT5G43870|AT2G37230|AT1G69530|AT2G15300|AT1G66140|AT1G68560|AT3G23940|AT1G66380|AT4G10030|AT5G45930|AT2G48120|AT1G60960|AT3G05180|AT1G44575|AT1G75090…
6790	3.5921e-13	sulfur compound metabolic process	AT3G03780|AT5G23010|AT3G03900|AT4G03070|AT2G30870|AT3G54250|AT3G22740|AT4G37320|AT4G39940|AT1G02940|AT3G62030|AT5G01220|AT3G03190|AT4G30530|AT4G14680|AT4G37400|AT2G43100|AT1G62540|AT1G62180|AT5G63980|AT3G24430|AT1G66140|AT3G03630|AT4G21990|AT1G24100|AT3G13110|AT1G18590|AT1G27130|AT5G57590|AT1G65860|AT5G45940|AT5G26220|AT5G61590|AT5G14200|AT3G58990|AT3G02870|AT1G16410|AT1G19920|AT5G04590|AT1G17190…
71704	6.8485e-12	organic substance metabolic process	AT3G57600|AT4G04840|AT1G55480|AT1G56570|AT5G16240|AT1G09340|AT5G18660|AT5G42650|AT2G35040|AT5G65410|AT5G62140|AT1G72810|AT2G37580|AT3G22740|AT3G23830|AT4G00360|AT5G49160|AT3G52390|AT1G66370|AT4G23000|AT2G37220|AT5G05580|AT4G39940|AT1G02940|AT3G46940|AT1G19150|AT3G18110|AT5G08610|AT5G09820|AT1G01610|AT4G37400|AT4G02530|AT4G04830|AT4G26520|AT3G53130|AT5G16590|AT1G55370|AT5G19740|AT4G21190|AT1G58520…
15979	7.6696e-12	photosynthesis	AT1G32060|AT1G55480|AT1G77090|AT1G15980|AT3G04790|AT1G14150|AT3G01500|AT3G54050|AT3G60750|AT3G01440|AT4G09650|AT1G18730|AT2G30790|AT2G28605|AT4G15510|AT1G19150|AT2G47940|AT2G39470|AT3G16250|AT5G38420|AT3G61320|AT2G21170|AT1G60950|AT1G49975|AT3G55800|AT1G03630|AT4G02530|AT1G55370|AT4G18480|AT1G12900|AT3G03630|AT4G28660|AT1G03600|AT5G11450|AT1G70760|AT3G12780|AT3G15095|AT5G38410|AT2G40100|AT5G52100…
6520	1.6892e-11	cellular amino acid metabolic process	AT3G03780|AT2G37500|AT3G07420|AT1G65960|AT4G23600|AT1G72810|AT3G03900|AT1G31230|AT3G22740|AT1G11860|AT2G20340|AT4G39940|AT3G62030|AT1G58080|AT4G39980|AT2G43100|AT5G16290|AT2G26080|AT3G02020|AT1G32470|AT1G62180|AT2G35370|AT3G03630|AT3G23940|AT2G31170|AT4G21990|AT5G16715|AT2G44040|AT3G13110|AT5G52100|AT4G34740|AT4G33010|AT4G35630|AT2G35500|AT3G49680|AT1G65860|AT1G07780|AT2G33840|AT4G24830|AT5G14200…
1901659	2.438e-11	glycosyl compound biosynthetic process	AT1G32060|AT3G09820|AT5G23010|AT1G65860|AT1G16350|AT5G14200|AT4G03070|AT3G58990|AT1G16410|AT4G13770|AT5G63310|AT1G74090|AT2G43100|AT3G53900|AT5G23300|AT1G62540|AT1G80050|AT5G23020|AT1G62560|AT2G18990|AT3G19710|AT1G50110|AT2G22330|AT1G24100|AT5G60890|AT1G18590|AT4G12030
1901605	3.5603e-11	alpha-amino acid metabolic process	AT3G03780|AT2G37500|AT1G65960|AT1G72810|AT3G03900|AT1G31230|AT3G22740|AT1G11860|AT2G20340|AT4G39940|AT3G62030|AT1G58080|AT2G43100|AT5G16290|AT2G26080|AT3G02020|AT1G32470|AT1G62180|AT2G35370|AT3G03630|AT3G23940|AT4G21990|AT2G44040|AT3G13110|AT5G52100|AT4G34740|AT4G33010|AT4G35630|AT3G49680|AT1G65860|AT1G07780|AT4G24830|AT5G14200|AT3G58990|AT2G36230|AT5G04230|AT3G10050|AT2G39030|AT4G27070|AT4G18460…
5982	9.1136e-11	starch metabolic process	AT4G17090|AT5G51820|AT5G24300|AT2G39930|AT2G40840|AT1G66430|AT5G48300|AT3G01510|AT5G17520|AT5G64860|AT1G11720|AT3G52180|AT1G32900|AT3G20440|AT2G36390|AT5G04360|AT5G03650|AT3G55800|AT4G39210|AT1G03310|AT3G10940
9657	1.7258e-10	plastid organization	AT5G22640|AT3G06730|AT1G62750|AT1G32080|AT3G27750|AT3G52750|AT1G09340|AT5G24660|AT1G71720|AT5G48470|AT1G69200|AT4G23940|AT3G62910|AT3G56290|AT3G57180|AT3G54090|AT1G68590|AT3G19720|AT3G63140|AT5G55580|AT1G01790|AT2G47940|AT2G26840|AT2G21710|AT1G44000|AT3G61320|AT2G21170|AT2G33800|AT3G47450|AT2G24060|AT2G28000|AT5G18570|AT1G35680|AT1G15510|AT4G02990|AT5G08050|AT2G39140|AT5G63420|AT4G38160|AT2G21280…
19758	2.6306e-10	glycosinolate biosynthetic process	AT1G62540|AT5G23010|AT1G65860|AT5G23020|AT1G62560|AT5G14200|AT4G03070|AT3G58990|AT1G16410|AT3G19710|AT1G50110|AT4G13770|AT2G22330|AT1G24100|AT5G60890|AT1G18590|AT1G74090|AT2G43100|AT4G12030
19761	2.6306e-10	glucosinolate biosynthetic process	AT1G62540|AT5G23010|AT1G65860|AT5G23020|AT1G62560|AT5G14200|AT4G03070|AT3G58990|AT1G16410|AT3G19710|AT1G50110|AT4G13770|AT2G22330|AT1G24100|AT5G60890|AT1G18590|AT1G74090|AT2G43100|AT4G12030
16144	2.6306e-10	S-glycoside biosynthetic process	AT1G62540|AT5G23010|AT1G65860|AT5G23020|AT1G62560|AT5G14200|AT4G03070|AT3G58990|AT1G16410|AT3G19710|AT1G50110|AT4G13770|AT2G22330|AT1G24100|AT5G60890|AT1G18590|AT1G74090|AT2G43100|AT4G12030
1901607	5.1294e-10	alpha-amino acid biosynthetic process	AT3G03780|AT2G37500|AT3G49680|AT1G07780|AT4G24830|AT1G72810|AT3G03900|AT1G31230|AT5G14200|AT3G58990|AT3G22740|AT2G36230|AT4G39940|AT3G62030|AT3G10050|AT4G27070|AT4G39120|AT4G35640|AT1G58080|AT2G43100|AT5G16290|AT4G04610|AT3G02020|AT5G23020|AT1G62180|AT2G14750|AT3G59890|AT3G03630|AT3G23940|AT4G21990|AT3G04940|AT5G57890|AT1G50110|AT2G44040|AT3G13110|AT5G60890|AT5G10240|AT5G52100|AT4G35630
5977	9.4412e-10	glycogen metabolic process	AT5G51820|AT2G39930|AT2G40840|AT5G48300|AT5G17310|AT3G29320|AT5G64860|AT3G20440|AT2G36390|AT3G46970|AT5G03650|AT4G39210|AT1G03310
6112	9.4412e-10	energy reserve metabolic process	AT5G51820|AT2G39930|AT2G40840|AT5G48300|AT5G17310|AT3G29320|AT5G64860|AT3G20440|AT2G36390|AT3G46970|AT5G03650|AT4G39210|AT1G03310
8652	9.4953e-10	cellular amino acid biosynthetic process	AT3G03780|AT2G35500|AT2G37500|AT3G49680|AT1G07780|AT4G24830|AT1G72810|AT3G03900|AT1G31230|AT5G14200|AT3G58990|AT3G22740|AT2G36230|AT4G39940|AT3G62030|AT3G10050|AT4G27070|AT4G39120|AT4G35640|AT1G58080|AT4G39980|AT2G43100|AT5G16290|AT4G04610|AT3G02020|AT5G23020|AT1G62180|AT2G14750|AT3G59890|AT3G03630|AT3G23940|AT4G21990|AT3G04940|AT5G57890|AT1G50110|AT2G44040|AT3G13110|AT5G60890|AT5G10240|AT5G52100…
32787	1.3536e-09	monocarboxylic acid metabolic process	AT3G25770|AT5G16240|AT5G42650|AT4G00360|AT2G17650|AT1G49430|AT5G05580|AT5G08570|AT3G48720|AT5G09660|AT1G76690|AT1G54580|AT2G26640|AT4G26520|AT2G19860|AT3G11170|AT1G01120|AT2G16280|AT5G11670|AT3G12780|AT2G05990|AT5G57590|AT3G10520|AT5G20410|AT2G22230|AT1G77590|AT2G29980|AT3G63170|AT4G26530|AT3G05020|AT5G47720|AT1G66430|AT5G43760|AT1G19640|AT1G68530|AT1G16410|AT1G11840|AT4G24670|AT2G43360|AT2G21330…
9058	2.4259e-09	biosynthetic process	AT3G57600|AT5G16240|AT1G09340|AT5G18660|AT5G42650|AT2G35040|AT5G65410|AT1G72810|AT3G22740|AT3G51060|AT1G66370|AT5G05580|AT4G39940|AT3G46940|AT5G09820|AT1G01610|AT4G37400|AT4G26520|AT3G53130|AT5G65640|AT3G23940|AT1G66380|AT4G10030|AT3G20440|AT2G36390|AT5G52100|AT5G45930|AT2G48120|AT2G22190|AT2G05990|AT3G10520|AT4G26530|AT4G01310|AT5G45940|AT5G43760|AT3G54430|AT3G17170|AT5G57800|AT5G65310|AT5G62165…
19252	3.4478e-09	starch biosynthetic process	AT5G51820|AT5G24300|AT2G39930|AT1G66430|AT5G48300|AT1G11720|AT1G32900|AT3G20440|AT2G36390|AT5G04360|AT5G03650|AT3G55800|AT4G39210|AT1G03310
5975	3.4478e-09	carbohydrate metabolic process	AT2G28470|AT5G24300|AT1G09340|AT3G54050|AT2G43580|AT5G08570|AT4G30290|AT1G70230|AT5G13000|AT5G38420|AT5G09660|AT5G01260|AT3G62750|AT3G14310|AT4G16260|AT4G26520|AT5G63180|AT1G55370|AT2G32860|AT2G39930|AT1G64760|AT1G68560|AT2G19860|AT1G53840|AT3G20440|AT3G12780|AT2G36390|AT3G44990|AT5G38410|AT2G22190|AT3G52840|AT4G26530|AT1G32060|AT5G51820|AT4G17180|AT1G66430|AT5G17310|AT5G45300|AT1G32860|AT5G64860…
9658	3.4478e-09	chloroplast organization	AT5G22640|AT1G62750|AT1G32080|AT3G27750|AT3G52750|AT1G09340|AT5G24660|AT5G48470|AT1G69200|AT4G23940|AT3G62910|AT3G56290|AT3G57180|AT3G54090|AT3G19720|AT5G55580|AT1G01790|AT2G47940|AT2G26840|AT2G21710|AT1G44000|AT2G21170|AT2G24060|AT2G28000|AT5G18570|AT1G35680|AT1G15510|AT4G02990|AT5G08050|AT5G63420|AT4G38160|AT2G21280|AT2G48120|AT4G34740|AT5G54180|AT5G58140
1901657	5.9806e-09	glycosyl compound metabolic process	AT1G32060|AT3G09820|AT5G23010|AT1G65860|AT1G16350|AT5G61590|AT5G14200|AT4G03070|AT3G58990|AT1G16410|AT4G24350|AT5G23070|AT4G37320|AT4G13770|AT3G14210|AT5G63310|AT3G62750|AT1G74090|AT4G30530|AT1G54040|AT4G37400|AT2G43100|AT3G53900|AT5G23300|AT1G62540|AT1G80050|AT2G32860|AT5G23020|AT1G62560|AT1G66140|AT2G18990|AT4G24340|AT3G19710|AT1G50110|AT2G44460|AT2G22330|AT1G24100|AT5G60890|AT1G18590|AT4G34740…
6073	6.3292e-09	cellular glucan metabolic process	AT2G35620|AT5G51820|AT5G24300|AT1G66430|AT5G17310|AT5G64860|AT1G11720|AT5G62220|AT3G23730|AT1G10550|AT4G30290|AT1G32900|AT1G70230|AT5G13000|AT3G14570|AT3G55800|AT1G03310|AT5G55480|AT4G17090|AT2G39930|AT2G40840|AT5G48300|AT3G29320|AT3G01510|AT5G17520|AT1G55850|AT1G68560|AT3G52180|AT3G20440|AT5G13870|AT2G36390|AT5G04360|AT3G44990|AT3G46970|AT5G03650|AT4G39210|AT3G10940|AT5G04885
44042	6.3292e-09	glucan metabolic process	AT2G35620|AT5G51820|AT5G24300|AT1G66430|AT5G17310|AT5G64860|AT1G11720|AT5G62220|AT3G23730|AT1G10550|AT4G30290|AT1G32900|AT1G70230|AT5G13000|AT3G14570|AT3G55800|AT1G03310|AT5G55480|AT4G17090|AT2G39930|AT2G40840|AT5G48300|AT3G29320|AT3G01510|AT5G17520|AT1G55850|AT1G68560|AT3G52180|AT3G20440|AT5G13870|AT2G36390|AT5G04360|AT3G44990|AT3G46970|AT5G03650|AT4G39210|AT3G10940|AT5G04885
19253	1.4352e-08	reductive pentose-phosphate cycle	AT1G32060|AT3G12780|AT5G38420|AT3G04790|AT5G38410|AT5G38430|AT2G21170|AT3G60750|AT1G12900|AT1G42970|AT3G55800
1901135	2.1744e-08	carbohydrate derivative metabolic process	AT5G24300|AT5G23010|AT3G04790|AT1G16350|AT3G54050|AT4G03070|AT4G09650|AT4G37320|AT2G43580|AT5G08570|AT3G46940|AT5G63310|AT3G62750|AT1G27120|AT4G18440|AT1G54580|AT5G01220|AT4G30530|AT4G37400|AT2G43100|AT1G03310|AT1G62540|AT4G26520|AT1G08280|AT2G32860|AT2G39930|AT1G66140|AT2G19860|AT4G24340|AT3G45400|AT1G24100|AT5G11670|AT1G18590|AT3G12780|AT2G36390|AT5G03650|AT4G34740|AT5G20410|AT4G26530|AT1G32060…
19685	3.3217e-08	photosynthesis, dark reaction	AT1G32060|AT3G12780|AT5G38420|AT3G04790|AT5G38410|AT5G38430|AT2G21170|AT3G60750|AT1G12900|AT1G42970|AT3G55800
1901576	3.8082e-08	organic substance biosynthetic process	AT3G57600|AT5G16240|AT1G09340|AT5G18660|AT5G42650|AT2G35040|AT5G65410|AT1G72810|AT3G22740|AT1G66370|AT5G05580|AT4G39940|AT3G46940|AT5G09820|AT1G01610|AT4G26520|AT3G53130|AT5G65640|AT3G23940|AT1G66380|AT4G10030|AT3G20440|AT2G36390|AT5G52100|AT5G45930|AT2G48120|AT2G22190|AT2G05990|AT3G10520|AT4G26530|AT4G01310|AT5G45940|AT5G43760|AT3G17170|AT5G57800|AT5G65310|AT5G62165|AT2G36230|AT3G63140|AT4G13770…
16051	4.6648e-08	carbohydrate biosynthetic process	AT5G24300|AT3G04790|AT3G54050|AT5G62220|AT5G13000|AT5G38420|AT5G10170|AT1G54580|AT1G03310|AT4G26520|AT2G39930|AT1G55850|AT3G20440|AT3G12780|AT2G36390|AT5G38410|AT5G03650|AT2G22190|AT4G26530|AT4G26850|AT2G35620|AT1G32060|AT5G51820|AT3G05020|AT1G66430|AT3G60750|AT1G11720|AT3G02870|AT2G21330|AT1G32900|AT4G39800|AT3G14570|AT2G21170|AT5G51460|AT4G39120|AT1G26810|AT1G70090|AT3G55800|AT4G17770|AT4G17090…
19757	5.0387e-08	glycosinolate metabolic process	AT5G23010|AT1G65860|AT5G61590|AT5G14200|AT4G03070|AT3G58990|AT1G16410|AT4G37320|AT4G13770|AT3G14210|AT1G74090|AT4G30530|AT1G54040|AT4G37400|AT2G43100|AT1G62540|AT5G23020|AT1G62560|AT1G66140|AT3G19710|AT1G50110|AT2G22330|AT1G24100|AT5G60890|AT1G18590|AT4G12030|AT4G37750
19760	5.0387e-08	glucosinolate metabolic process	AT5G23010|AT1G65860|AT5G61590|AT5G14200|AT4G03070|AT3G58990|AT1G16410|AT4G37320|AT4G13770|AT3G14210|AT1G74090|AT4G30530|AT1G54040|AT4G37400|AT2G43100|AT1G62540|AT5G23020|AT1G62560|AT1G66140|AT3G19710|AT1G50110|AT2G22330|AT1G24100|AT5G60890|AT1G18590|AT4G12030|AT4G37750
16143	5.0387e-08	S-glycoside metabolic process	AT5G23010|AT1G65860|AT5G61590|AT5G14200|AT4G03070|AT3G58990|AT1G16410|AT4G37320|AT4G13770|AT3G14210|AT1G74090|AT4G30530|AT1G54040|AT4G37400|AT2G43100|AT1G62540|AT5G23020|AT1G62560|AT1G66140|AT3G19710|AT1G50110|AT2G22330|AT1G24100|AT5G60890|AT1G18590|AT4G12030|AT4G37750
44262	5.8264e-08	cellular carbohydrate metabolic process	AT5G15070|AT5G24300|AT3G54050|AT5G62220|AT4G30290|AT1G70230|AT5G13000|AT5G09660|AT5G10170|AT1G03310|AT5G55480|AT2G39930|AT2G40840|AT3G29320|AT5G17520|AT1G55850|AT1G68560|AT2G19860|AT3G20440|AT2G36390|AT3G44990|AT3G46970|AT5G03650|AT2G22190|AT2G35620|AT5G51820|AT1G66430|AT5G17310|AT5G64860|AT1G11720|AT4G09510|AT3G02870|AT3G23730|AT1G10550|AT1G32900|AT4G39800|AT3G14570|AT2G21170|AT5G51460|AT4G39120…
7167	9.0738e-08	enzyme linked receptor protein signaling pathway	AT4G20270|AT2G27060|AT5G43020|AT2G41820|AT4G22730|AT2G36570|AT4G23740|AT5G46570|AT1G66150|AT3G17840|AT5G05160|AT1G75820|AT5G65710|AT2G42290|AT2G45340|AT1G11130|AT5G16590|AT5G67280|AT3G03770|AT3G49670|AT1G34210|AT4G30520|AT1G68400|AT3G25560|AT2G15300|AT5G67200|AT1G48480|AT1G51940|AT5G58300|AT5G10520|AT5G65700|AT2G28930|AT4G36180|AT5G51350|AT1G01740|AT1G60800|AT5G56040
1901137	1.9844e-07	carbohydrate derivative biosynthetic process	AT5G24300|AT5G23010|AT1G16350|AT4G03070|AT4G09650|AT3G46940|AT5G63310|AT1G27120|AT4G18440|AT1G54580|AT5G01220|AT2G43100|AT1G03310|AT1G62540|AT1G08280|AT2G39930|AT3G45400|AT1G24100|AT1G18590|AT2G36390|AT5G03650|AT4G34740|AT5G20410|AT1G32060|AT3G09820|AT3G05020|AT1G65860|AT5G45940|AT4G18270|AT3G21110|AT5G14200|AT3G58990|AT1G16410|AT4G13770|AT2G21170|AT1G74090|AT5G40610|AT1G26810|AT3G53900|AT5G23300…
72330	2.9523e-07	monocarboxylic acid biosynthetic process	AT3G05020|AT3G25770|AT5G16240|AT1G66430|AT5G43760|AT5G42650|AT1G19640|AT1G68530|AT1G16410|AT4G24670|AT1G49430|AT5G05580|AT2G43360|AT5G04230|AT1G76690|AT2G47240|AT1G54580|AT2G26640|AT2G46110|AT1G62640|AT4G27030|AT3G43600|AT3G23840|AT3G11170|AT1G01120|AT2G22330|AT2G16280|AT5G10240|AT4G13840|AT1G13280|AT5G10160|AT1G76680|AT3G45140|AT2G05990|AT5G57590|AT2G26250|AT2G22230|AT1G77590|AT2G29980
15977	4.6702e-07	carbon fixation	AT1G32060|AT3G12780|AT5G38420|AT3G04790|AT5G38410|AT5G38430|AT2G21170|AT3G60750|AT1G12900|AT1G42970|AT3G55800
44238	4.6702e-07	primary metabolic process	AT3G57600|AT4G04840|AT1G55480|AT1G56570|AT5G16240|AT1G09340|AT5G42650|AT2G35040|AT5G65410|AT5G62140|AT1G72810|AT2G37580|AT3G22740|AT3G23830|AT4G00360|AT5G49160|AT3G52390|AT1G66370|AT4G23000|AT2G37220|AT5G05580|AT4G39940|AT3G46940|AT1G19150|AT3G18110|AT5G08610|AT1G01610|AT4G02530|AT4G04830|AT4G26520|AT3G53130|AT5G16590|AT1G55370|AT5G19740|AT4G21190|AT1G58520|AT1G32470|AT5G65640|AT2G15300|AT1G68560…
7166	7.6145e-07	cell surface receptor signaling pathway	AT4G20270|AT2G27060|AT3G51480|AT5G43020|AT2G41820|AT4G22730|AT2G36570|AT4G23740|AT5G46570|AT1G66150|AT3G17840|AT5G05160|AT1G75820|AT5G65710|AT2G42290|AT2G45340|AT1G11130|AT5G16590|AT5G67280|AT3G03770|AT3G49670|AT1G34210|AT4G30520|AT2G32400|AT1G68400|AT3G25560|AT2G15300|AT5G67200|AT1G48480|AT1G51940|AT5G58300|AT5G10520|AT5G65700|AT2G28930|AT4G36180|AT4G35290|AT5G51350|AT1G01740|AT1G60800|AT5G56040
44264	7.6145e-07	cellular polysaccharide metabolic process	AT2G35620|AT5G51820|AT5G24300|AT1G66430|AT5G17310|AT5G64860|AT1G11720|AT5G62220|AT3G23730|AT1G10550|AT4G30290|AT1G32900|AT1G70230|AT5G13000|AT3G14570|AT1G26810|AT3G55800|AT1G03310|AT5G55480|AT4G17090|AT2G39930|AT2G40840|AT5G48300|AT3G29320|AT3G01510|AT1G16340|AT5G17520|AT1G55850|AT1G68560|AT3G52180|AT3G20440|AT5G13870|AT2G36390|AT5G04360|AT3G44990|AT3G46970|AT5G03650|AT4G39210|AT3G10940|AT5G04885
42221	7.8741e-07	response to chemical	AT3G03780|AT3G52150|AT1G56570|AT1G09340|AT5G42650|AT3G23830|AT5G46570|AT3G51060|AT1G66370|AT3G56070|AT3G57040|AT2G37220|AT1G02940|AT2G28740|AT5G03720|AT4G02530|AT5G25620|AT3G52960|AT1G69530|AT1G66140|AT1G68560|AT1G66380|AT1G74560|AT3G13110|AT5G45930|AT3G48670|AT3G46130|AT3G10520|AT1G73590|AT4G32880|AT4G38860|AT5G23310|AT4G01310|AT3G02110|AT5G17310|AT3G28860|AT3G54430|AT1G70410|AT5G65310|AT1G18710…
9069	8.2946e-07	serine family amino acid metabolic process	AT2G26080|AT4G04610|AT1G32470|AT1G62180|AT2G35370|AT2G14750|AT3G03900|AT1G31230|AT3G03630|AT1G11860|AT4G21990|AT3G04940|AT4G39940|AT3G62030|AT3G13110|AT4G35640|AT4G33010|AT4G35630
7169	1.1317e-06	transmembrane receptor protein tyrosine kinase signaling pathway	AT4G20270|AT2G27060|AT5G43020|AT2G41820|AT4G22730|AT2G36570|AT4G23740|AT3G17840|AT5G05160|AT1G75820|AT5G65710|AT2G42290|AT2G45340|AT5G16590|AT5G67280|AT3G03770|AT3G49670|AT1G68400|AT2G15300|AT5G67200|AT1G48480|AT5G58300|AT5G65700|AT4G36180|AT5G51350|AT5G56040
103	1.1758e-06	sulfate assimilation	AT4G04610|AT4G39940|AT1G62180|AT2G14750|AT3G03900|AT4G35640|AT4G14680|AT4G21990|AT1G19920
46148	1.215e-06	pigment biosynthetic process	AT5G18660|AT4G14090|AT1G56650|AT3G62610|AT3G25710|AT3G51820|AT5G40850|AT1G03630|AT1G80050|AT3G53130|AT4G18480|AT3G21560|AT5G49330|AT1G30530|AT4G22880|AT4G27430|AT5G08640|AT3G48730|AT5G45930|AT2G48120|AT3G29590|AT4G34740|AT5G42800|AT5G57030|AT4G17880
44249	1.9942e-06	cellular biosynthetic process	AT3G03780|AT3G57600|AT5G24300|AT5G16240|AT1G09340|AT5G18660|AT5G42650|AT2G35040|AT5G65410|AT5G07090|AT1G72810|AT4G03070|AT3G22740|AT3G51060|AT1G66370|AT3G57040|AT5G05580|AT4G39940|AT3G46940|AT4G18440|AT4G16141|AT5G09820|AT1G01610|AT5G03720|AT1G58080|AT2G43100|AT2G34640|AT3G53130|AT5G25620|AT2G32100|AT5G65640|AT3G23940|AT1G66380|AT4G21990|AT3G11170|AT3G13110|AT3G20440|AT2G36390|AT5G52100|AT4G17460…
19344	2.1265e-06	cysteine biosynthetic process	AT4G04610|AT4G39940|AT3G62030|AT3G13110|AT1G62180|AT2G14750|AT3G03900|AT3G03630|AT4G35640|AT4G21990|AT3G04940
6633	3.062e-06	fatty acid biosynthetic process	AT3G05020|AT5G16240|AT1G66430|AT5G43760|AT5G42650|AT1G19640|AT1G68530|AT1G49430|AT5G05580|AT1G76690|AT2G47240|AT1G54580|AT2G26640|AT1G62640|AT4G27030|AT3G23840|AT3G11170|AT1G01120|AT2G16280|AT4G13840|AT5G10160|AT1G76680|AT3G45140|AT2G05990|AT2G26250|AT2G22230|AT1G77590|AT2G29980
80167	3.0822e-06	response to karrikin	AT3G55120|AT3G57520|AT1G17200|AT3G02910|AT3G02870|AT5G07460|AT2G23910|AT5G64620|AT5G59340|AT3G52360|AT4G30400|AT3G21560|AT4G27030|AT5G08050|AT1G30530|AT2G44460|AT5G08640|AT1G70000|AT5G51550|AT4G31870|AT1G07440|AT1G06550|AT1G44575|AT2G26250|AT2G29980
9416	3.1746e-06	response to light stimulus	AT1G55480|AT4G35900|AT3G60530|AT2G37860|AT3G02730|AT1G19150|AT3G62030|AT2G02950|AT5G59920|AT5G63310|AT5G38420|AT2G21070|AT1G60950|AT2G26640|AT3G12610|AT5G18570|AT1G15510|AT3G49110|AT1G15550|AT5G49730|AT1G69530|AT5G63980|AT5G49330|AT3G03630|AT5G07690|AT1G01120|AT3G19850|AT2G16280|AT5G38410|AT4G15920|AT3G15570|AT3G12145|AT2G48120|AT5G02200|AT1G44575|AT1G73590|AT3G51480|AT1G07180|AT1G12370|AT3G55120…
6631	4.0441e-06	fatty acid metabolic process	AT3G05020|AT5G16240|AT5G47720|AT1G66430|AT5G43760|AT5G42650|AT1G19640|AT1G68530|AT4G00360|AT2G17650|AT1G49430|AT5G05580|AT1G76690|AT2G47240|AT1G54580|AT2G26640|AT3G48460|AT1G62640|AT4G27030|AT3G23840|AT3G11170|AT1G01120|AT2G16280|AT4G13840|AT5G10160|AT1G76680|AT3G45140|AT2G05990|AT3G10520|AT5G20410|AT2G22890|AT2G26250|AT2G22230|AT1G77590|AT2G29980|AT3G63170
34637	4.6678e-06	cellular carbohydrate biosynthetic process	AT2G35620|AT5G51820|AT5G24300|AT1G66430|AT3G54050|AT1G11720|AT5G62220|AT3G02870|AT1G32900|AT4G39800|AT5G13000|AT3G14570|AT5G10170|AT5G51460|AT4G39120|AT1G26810|AT3G55800|AT1G03310|AT4G17770|AT4G17090|AT2G39930|AT5G48300|AT1G16340|AT1G55850|AT3G20440|AT2G36390|AT5G04360|AT5G03650|AT2G22190|AT4G39770|AT4G39210|AT1G78580|AT5G04885
9409	7.7717e-06	response to cold	AT4G24770|AT3G52150|AT3G25770|AT1G09340|AT2G35040|AT3G54050|AT1G10930|AT3G23830|AT4G09650|AT2G37220|AT2G28900|AT5G35750|AT2G26640|AT1G55490|AT2G37230|AT5G63980|AT3G08920|AT4G10030|AT3G11170|AT1G01120|AT2G16280|AT3G12780|AT2G38170|AT4G15920|AT1G32060|AT5G51820|AT5G43760|AT1G68530|AT5G61030|AT3G01500|AT3G02870|AT5G23070|AT5G04590|AT1G17190|AT5G54770|AT4G15910|AT3G14210|AT5G12250|AT2G33800|AT4G36930…
9266	8.3985e-06	response to temperature stimulus	AT4G24770|AT3G52150|AT3G25770|AT1G09340|AT2G35040|AT3G54050|AT1G10930|AT3G23830|AT4G09650|AT2G37220|AT5G05580|AT2G28900|AT5G35750|AT2G26640|AT5G03720|AT1G55490|AT5G67180|AT3G29320|AT2G37230|AT5G63980|AT4G21870|AT3G08920|AT4G10030|AT3G11170|AT1G01120|AT2G16280|AT3G12780|AT2G38170|AT4G15920|AT5G47910|AT3G17830|AT4G26850|AT1G32060|AT5G51820|AT5G43760|AT1G68530|AT5G61030|AT3G01500|AT3G02870|AT5G23070…
42440	9.2545e-06	pigment metabolic process	AT5G18660|AT4G14090|AT1G56650|AT3G62610|AT3G25710|AT1G19670|AT3G51820|AT5G40850|AT1G03630|AT1G80050|AT3G53130|AT4G18480|AT3G21560|AT5G49330|AT1G30530|AT4G22880|AT4G27430|AT5G08640|AT3G48730|AT5G45930|AT2G48120|AT3G29590|AT4G34740|AT5G42800|AT5G57030|AT4G17880
97	9.3712e-06	sulfur amino acid biosynthetic process	AT3G03780|AT4G04610|AT1G62180|AT2G14750|AT3G03900|AT3G22740|AT3G03630|AT4G21990|AT3G04940|AT1G50110|AT4G39940|AT3G62030|AT3G13110|AT4G35640
6950	9.706e-06	response to stress	AT3G03780|AT4G04840|AT3G52150|AT1G55480|AT2G35960|AT1G56570|AT1G09340|AT5G24660|AT5G42650|AT2G35040|AT3G23830|AT4G00360|AT2G37220|AT2G20340|AT2G43580|AT3G46940|AT2G28740|AT4G19530|AT3G14310|AT4G16260|AT5G03720|AT4G37400|AT4G04830|AT4G26520|AT1G55490|AT5G25620|AT5G43750|AT3G52960|AT3G25560|AT1G64760|AT2G37230|AT4G21870|AT3G23940|AT4G10030|AT3G11170|AT1G74560|AT3G05180|AT1G75090|AT3G17830|AT5G23310…
9725	1.0831e-05	response to hormone	AT1G12110|AT4G00880|AT4G06746|AT1G56570|AT5G42650|AT3G54050|AT5G15310|AT5G46570|AT3G51060|AT1G66370|AT3G57040|AT2G37220|AT4G30290|AT1G78630|AT2G39250|AT3G16570|AT5G09660|AT2G28900|AT2G01420|AT4G02530|AT4G32800|AT1G69530|AT5G63980|AT1G66140|AT2G37630|AT1G66380|AT1G51940|AT1G70000|AT5G45930|AT1G15080|AT3G10520|AT1G73590|AT4G35630|AT4G32880|AT4G38860|AT1G32060|AT4G01310|AT3G02110|AT3G55120|AT3G28860…
9314	1.3674e-05	response to radiation	AT1G55480|AT4G35900|AT3G60530|AT2G37860|AT3G02730|AT1G19150|AT3G62030|AT2G02950|AT5G59920|AT5G63310|AT5G38420|AT2G21070|AT1G60950|AT2G26640|AT3G12610|AT5G18570|AT1G15510|AT3G49110|AT1G15550|AT5G49730|AT1G69530|AT5G63980|AT5G49330|AT3G03630|AT5G07690|AT1G01120|AT3G19850|AT2G16280|AT5G38410|AT4G15920|AT3G15570|AT3G12145|AT2G48120|AT5G02200|AT1G44575|AT1G73590|AT3G51480|AT1G07180|AT1G12370|AT3G55120…
9718	1.371e-05	anthocyanin-containing compound biosynthetic process	AT4G14090|AT1G56650|AT3G21560|AT3G29590|AT5G42800|AT4G22880|AT3G25710|AT4G27430|AT4G17880
9611	1.4033e-05	response to wounding	AT1G55480|AT3G51480|AT1G09340|AT5G42650|AT1G19640|AT4G23600|AT5G47240|AT1G17840|AT4G24350|AT2G20340|AT1G72450|AT5G04230|AT2G28900|AT1G76690|AT1G48500|AT4G32570|AT4G39980|AT1G06160|AT5G44420|AT4G14713|AT4G22880|AT1G70700|AT3G19710|AT5G07690|AT2G22330|AT1G77310|AT5G53750|AT1G76680|AT3G45140|AT5G47910|AT3G15356|AT4G12030|AT3G12500
9719	1.4033e-05	response to endogenous stimulus	AT1G12110|AT4G00880|AT4G06746|AT1G56570|AT5G42650|AT3G54050|AT5G15310|AT5G46570|AT3G51060|AT1G66370|AT3G57040|AT2G37220|AT4G30290|AT1G78630|AT2G39250|AT3G16570|AT5G09660|AT2G28900|AT2G01420|AT4G02530|AT4G32800|AT1G69530|AT5G63980|AT1G66140|AT2G37630|AT1G66380|AT1G51940|AT1G70000|AT5G45930|AT1G15080|AT3G10520|AT1G73590|AT4G35630|AT4G32880|AT4G38860|AT1G32060|AT4G01310|AT3G02110|AT3G55120|AT3G28860…
19748	1.4095e-05	secondary metabolic process	AT3G48290|AT5G23010|AT4G14090|AT3G26300|AT4G03070|AT2G30870|AT5G14700|AT4G37320|AT1G02940|AT2G22920|AT3G03190|AT4G30530|AT2G23010|AT4G37400|AT2G43100|AT1G62540|AT3G21560|AT1G66140|AT4G22880|AT1G24100|AT1G18590|AT1G27130|AT3G50740|AT2G23000|AT2G46660|AT4G37970|AT4G22690|AT1G65860|AT3G26200|AT5G61590|AT5G14200|AT3G58990|AT1G16410|AT4G37980|AT1G17190|AT3G19820|AT4G13770|AT4G12320|AT5G04230|AT2G23910…
19684	1.5826e-05	photosynthesis, light reaction	AT4G02530|AT1G55480|AT1G55370|AT1G15980|AT1G14150|AT3G54050|AT3G01440|AT4G09650|AT1G18730|AT4G15510|AT1G19150|AT1G03600|AT2G47940|AT1G70760|AT3G16250|AT3G15095|AT3G61320|AT2G40100|AT5G52100|AT1G60950|AT1G05385|AT2G01590|AT5G57030
5976	1.971e-05	polysaccharide metabolic process	AT5G24300|AT1G09340|AT5G64640|AT5G62220|AT2G43580|AT4G30290|AT1G70230|AT5G13000|AT3G14310|AT1G03310|AT5G55480|AT5G63180|AT2G39930|AT2G40840|AT3G29320|AT5G17520|AT1G55850|AT1G68560|AT1G53840|AT3G20440|AT2G36390|AT3G44990|AT3G46970|AT5G03650|AT2G35620|AT5G51820|AT1G66430|AT5G17310|AT5G45300|AT5G64860|AT1G11720|AT3G23730|AT1G10550|AT1G32900|AT3G14570|AT1G26810|AT1G70090|AT3G55800|AT1G05310|AT4G17090…
6534	2.2218e-05	cysteine metabolic process	AT4G04610|AT4G39940|AT3G62030|AT3G13110|AT1G62180|AT2G14750|AT3G03900|AT3G03630|AT4G35640|AT4G21990|AT3G04940
96	2.3159e-05	sulfur amino acid metabolic process	AT3G03780|AT4G04610|AT1G65860|AT1G62180|AT2G14750|AT3G03900|AT3G22740|AT3G03630|AT4G21990|AT3G04940|AT1G50110|AT4G39940|AT3G62030|AT3G13110|AT4G35640
9773	3.3407e-05	photosynthetic electron transport in photosystem I	AT1G55370|AT1G15980|AT1G70760|AT3G16250|AT3G54050|AT4G09650|AT2G01590|AT1G18730
6091	3.9415e-05	generation of precursor metabolites and energy	AT1G55480|AT1G15980|AT3G54050|AT3G01440|AT4G09650|AT1G18730|AT5G08570|AT1G19150|AT2G47940|AT3G16250|AT5G09660|AT1G60950|AT1G03310|AT4G02530|AT4G26520|AT1G55370|AT2G39930|AT2G40840|AT3G29320|AT2G19860|AT4G20820|AT3G20440|AT1G70760|AT3G12780|AT2G36390|AT3G15095|AT3G46970|AT5G03650|AT5G52100|AT1G03020|AT2G01590|AT2G41330|AT5G57030|AT4G26530|AT5G51820|AT5G44410|AT5G17310|AT1G14150|AT5G64860|AT3G23410…
16052	4.5182e-05	carbohydrate catabolic process	AT4G26530|AT5G51820|AT1G09340|AT3G57520|AT5G45300|AT5G64640|AT5G64860|AT4G09510|AT2G43580|AT5G08570|AT2G21330|AT2G21170|AT3G14310|AT1G05310|AT4G17090|AT4G26520|AT5G63180|AT1G34430|AT2G40840|AT3G29320|AT3G01510|AT5G17520|AT1G12900|AT3G25860|AT1G68560|AT2G19860|AT3G52180|AT1G53840|AT3G12780|AT5G04360|AT3G46970|AT1G42970|AT3G54920|AT3G10940|AT5G04885
7154	5.2008e-05	cell communication	AT1G12110|AT4G06746|AT2G35960|AT1G09340|AT5G24660|AT5G46570|AT3G51060|AT3G56070|AT3G57040|AT3G09922|AT3G18750|AT3G14150|AT2G39250|AT2G21830|AT5G59920|AT3G16570|AT2G01420|AT4G19530|AT5G16590|AT5G43350|AT3G49670|AT4G32800|AT5G43870|AT3G25560|AT5G63980|AT2G15300|AT1G66140|AT2G19860|AT1G51940|AT3G19850|AT1G15080|AT1G73590|AT4G20270|AT3G04530|AT3G02110|AT3G28860|AT3G54430|AT2G41820|AT1G19640|AT5G61590…
9070	5.2177e-05	serine family amino acid biosynthetic process	AT4G04610|AT1G62180|AT2G14750|AT3G03900|AT1G31230|AT3G03630|AT4G21990|AT3G04940|AT4G39940|AT3G62030|AT3G13110|AT4G35640|AT4G35630
9082	5.3473e-05	branched-chain amino acid biosynthetic process	AT1G50110|AT3G49680|AT3G10050|AT5G23020|AT5G14200|AT3G58990|AT3G23940|AT2G43100|AT5G16290
5983	5.5759e-05	starch catabolic process	AT4G17090|AT2G40840|AT5G04360|AT3G01510|AT5G17520|AT5G64860|AT3G52180|AT3G10940
9250	6.4345e-05	glucan biosynthetic process	AT2G35620|AT5G51820|AT5G24300|AT2G39930|AT1G66430|AT5G48300|AT1G11720|AT1G55850|AT5G62220|AT1G32900|AT3G20440|AT2G36390|AT5G13000|AT5G04360|AT3G14570|AT5G03650|AT3G55800|AT4G39210|AT1G03310|AT5G04885
10438	7.8046e-05	cellular response to sulfur starvation	AT3G49580|AT5G07690|AT5G60890|AT5G48850|AT5G24660|AT5G61420
8610	0.00010358	lipid biosynthetic process	AT5G16240|AT5G42650|AT3G54250|AT1G49430|AT5G05580|AT1G48300|AT4G22756|AT5G10170|AT1G76690|AT1G54580|AT5G01220|AT2G26640|AT1G01610|AT4G34650|AT3G53130|AT1G15550|AT4G17190|AT1G19630|AT4G10030|AT3G11170|AT1G01120|AT2G16280|AT2G48120|AT2G05990|AT3G10520|AT5G20410|AT2G22230|AT1G77590|AT2G29980|AT5G57030|AT3G05020|AT1G66430|AT5G43760|AT1G19640|AT5G57800|AT1G68530|AT2G34490|AT3G19820|AT4G39800|AT1G78970…
10021	0.00010358	amylopectin biosynthetic process	AT5G24300|AT2G39930|AT2G36390|AT5G03650|AT1G03310
2000896	0.00010358	amylopectin metabolic process	AT5G24300|AT2G39930|AT2G36390|AT5G03650|AT1G03310
9753	0.00011626	response to jasmonic acid	AT4G26850|AT3G51480|AT5G42650|AT1G56650|AT1G19640|AT4G23600|AT5G15310|AT1G66350|AT1G66370|AT1G18710|AT1G72450|AT1G49010|AT2G39030|AT2G28900|AT1G54040|AT1G06160|AT5G44420|AT4G09820|AT2G37630|AT1G66380|AT4G22880|AT1G70700|AT5G07690|AT3G15210|AT5G60890|AT1G70000|AT5G61420|AT3G45140|AT3G15356|AT1G08810|AT4G12030
71840	0.00012317	cellular component organization or biogenesis	AT1G55480|AT3G27750|AT1G59840|AT1G09340|AT5G24660|AT1G71720|AT4G09730|AT5G49160|AT2G47940|AT1G21460|AT2G28740|AT3G14310|AT1G55490|AT5G46220|AT1G56580|AT1G64760|AT1G69530|AT1G68560|AT4G20780|AT4G26760|AT1G74560|AT1G53840|AT5G03170|AT1G70760|AT3G15095|AT3G44990|AT3G13470|AT2G48120|AT3G48670|AT1G44575|AT1G55140|AT2G40610|AT5G17310|AT3G28860|AT3G17170|AT4G23940|AT1G29170|AT3G23730|AT1G10550|AT3G56290…
71554	0.00015985	cell wall organization or biogenesis	AT1G60790|AT4G20170|AT3G03220|AT5G64640|AT2G36570|AT5G62220|AT5G61130|AT2G43580|AT4G30290|AT1G70230|AT5G13000|AT1G27120|AT3G14310|AT2G42570|AT5G55480|AT5G48920|AT5G42100|AT1G64760|AT1G69530|AT1G55850|AT4G01080|AT1G68560|AT5G50800|AT1G53840|AT2G43150|AT1G24100|AT5G03170|AT5G58600|AT3G44990|AT1G77630|AT4G34980|AT4G31590|AT5G58480|AT4G26850|AT2G35620|AT2G40610|AT5G23870|AT5G17310|AT1G32860|AT4G21960…
6006	0.00017851	glucose metabolic process	AT4G26530|AT4G26850|AT4G26520|AT5G51820|AT2G21330|AT3G54050|AT2G21170|AT5G64860|AT1G12900|AT1G42970|AT3G55800
9813	0.0001995	flavonoid biosynthetic process	AT3G55120|AT4G14090|AT1G56650|AT3G21560|AT4G09820|AT5G49330|AT3G62610|AT1G30530|AT4G22880|AT3G25710|AT4G27430|AT5G08640|AT3G29590|AT5G42800|AT4G17880
6796	0.00021637	phosphate-containing compound metabolic process	AT4G01330|AT2G39920|AT2G35040|AT3G54050|AT5G61570|AT5G46570|AT4G23000|AT3G18750|AT1G54820|AT4G39940|AT5G08570|AT3G46940|AT4G18440|AT1G01610|AT4G34650|AT4G26520|AT5G16590|AT3G49670|AT1G04040|AT5G24010|AT4G17190|AT3G25560|AT5G63980|AT2G15300|AT1G14700|AT2G19860|AT1G51940|AT2G18890|AT3G12780|AT3G15095|AT5G58160|AT2G22190|AT1G15080|AT4G32000|AT4G26530|AT1G12330|AT1G32060|AT3G09820|AT4G20270|AT3G04530…
51716	0.00021637	cellular response to stimulus	AT2G35960|AT1G09340|AT5G24660|AT5G46570|AT3G51060|AT3G56070|AT3G57040|AT3G46940|AT4G19530|AT5G16590|AT3G49670|AT3G52960|AT5G43870|AT3G25560|AT2G15300|AT1G66140|AT1G74560|AT2G48120|AT1G75090|AT1G73590|AT5G23310|AT3G04530|AT3G02110|AT1G07180|AT3G28860|AT3G54430|AT2G41820|AT5G65310|AT4G22730|AT1G66150|AT1G19920|AT3G17840|AT4G14740|AT5G54770|AT5G55620|AT4G35920|AT1G22530|AT3G53900|AT2G31230|AT5G67280…
46283	0.00023392	anthocyanin-containing compound metabolic process	AT4G14090|AT1G56650|AT3G21560|AT3G29590|AT5G42800|AT4G22880|AT3G25710|AT4G27430|AT4G17880
16043	0.00027718	cellular component organization	AT5G22640|AT1G32080|AT2G37620|AT1G55480|AT3G27750|AT4G37925|AT1G59840|AT1G09340|AT5G24660|AT5G18820|AT1G71720|AT5G48470|AT5G15310|AT3G62910|AT5G49160|AT3G19720|AT4G30290|AT2G47940|AT2G26840|AT1G21460|AT2G21710|AT5G13000|AT2G28900|AT5G13120|AT2G28740|AT3G14310|AT1G15510|AT1G55490|AT5G46220|AT2G38720|AT1G56580|AT1G64760|AT1G69530|AT1G32990|AT1G68560|AT4G20780|AT5G65360|AT4G26760|AT1G74560|AT4G15200…
23	0.00028058	maltose metabolic process	AT4G17090|AT2G40840|AT5G17520|AT5G64860
19419	0.00028058	sulfate reduction	AT4G04610|AT5G04590|AT1G62180|AT4G21990
5978	0.00033206	glycogen biosynthetic process	AT5G51820|AT3G20440|AT2G36390|AT5G48300|AT5G03650|AT4G39210
10033	0.00050237	response to organic substance	AT1G12110|AT4G00880|AT4G06746|AT1G56570|AT5G42650|AT3G54050|AT5G15310|AT5G46570|AT3G51060|AT1G66370|AT3G57040|AT2G37220|AT4G30290|AT1G78630|AT2G39250|AT3G16570|AT5G09660|AT2G28900|AT2G01420|AT5G03720|AT4G02530|AT4G32800|AT1G69530|AT5G63980|AT1G66140|AT2G37630|AT1G66380|AT2G19860|AT1G51940|AT1G70000|AT5G45930|AT3G46130|AT1G15080|AT3G10520|AT1G73590|AT4G35630|AT4G32880|AT4G38860|AT1G32060|AT3G09820…
6793	0.00051372	phosphorus metabolic process	AT4G01330|AT2G39920|AT2G35040|AT3G54050|AT5G61570|AT5G46570|AT4G23000|AT3G18750|AT1G54820|AT4G39940|AT5G08570|AT3G46940|AT4G18440|AT1G01610|AT4G34650|AT4G26520|AT5G16590|AT3G49670|AT1G04040|AT5G24010|AT4G17190|AT3G25560|AT5G63980|AT2G15300|AT1G14700|AT2G19860|AT1G51940|AT2G18890|AT3G12780|AT3G15095|AT5G58160|AT2G22190|AT1G15080|AT4G32000|AT4G26530|AT1G12330|AT1G32060|AT3G09820|AT4G20270|AT3G04530…
44550	0.00057057	secondary metabolite biosynthetic process	AT4G22690|AT3G48290|AT5G23010|AT1G65860|AT3G26200|AT3G26300|AT5G14200|AT4G03070|AT3G58990|AT1G16410|AT5G14700|AT4G37980|AT4G37320|AT4G13770|AT4G12320|AT5G04230|AT2G23910|AT1G74090|AT4G30530|AT4G37400|AT2G43100|AT1G62540|AT3G26310|AT5G23020|AT1G62560|AT4G22880|AT3G19710|AT1G50110|AT4G12310|AT2G22330|AT1G24100|AT5G60890|AT1G18590|AT2G46660|AT4G12030|AT3G16920|AT4G37970
32544	0.00060809	plastid translation	AT3G63140|AT2G39140|AT1G09340|AT2G33800|AT3G62910|AT1G68590
23052	0.00061108	signaling	AT1G12110|AT4G06746|AT2G35960|AT5G46570|AT3G51060|AT3G56070|AT3G57040|AT3G18750|AT3G14150|AT2G39250|AT2G21830|AT5G59920|AT3G16570|AT2G01420|AT4G19530|AT5G16590|AT3G49670|AT4G32800|AT5G43870|AT3G25560|AT5G63980|AT2G15300|AT1G66140|AT2G19860|AT1G51940|AT3G19850|AT1G15080|AT1G73590|AT4G20270|AT3G04530|AT3G02110|AT3G28860|AT3G54430|AT2G41820|AT1G19640|AT5G61590|AT5G65310|AT4G22730|AT3G02870|AT1G66150…
7165	0.00065345	signal transduction	AT1G12110|AT4G06746|AT2G35960|AT5G46570|AT3G51060|AT3G56070|AT3G57040|AT3G18750|AT3G14150|AT2G39250|AT2G21830|AT5G59920|AT3G16570|AT2G01420|AT4G19530|AT5G16590|AT3G49670|AT4G32800|AT5G43870|AT3G25560|AT5G63980|AT2G15300|AT1G66140|AT2G19860|AT1G51940|AT3G19850|AT1G15080|AT1G73590|AT4G20270|AT3G04530|AT3G02110|AT3G28860|AT3G54430|AT2G41820|AT1G19640|AT5G61590|AT5G65310|AT4G22730|AT3G02870|AT1G66150…
6629	0.0007	lipid metabolic process	AT5G16240|AT5G42650|AT3G54250|AT4G00360|AT2G17650|AT1G49430|AT5G05580|AT1G48300|AT4G22756|AT1G29660|AT5G10170|AT1G76690|AT1G54580|AT5G01220|AT2G26640|AT1G01610|AT4G34650|AT5G55480|AT3G53130|AT1G15550|AT1G58520|AT4G17190|AT5G14450|AT5G65640|AT5G63980|AT1G19630|AT4G10030|AT3G11170|AT1G01120|AT2G16280|AT1G49740|AT2G26870|AT2G48120|AT3G05180|AT3G04290|AT2G05990|AT3G10520|AT5G20410|AT2G22230|AT1G77590…
9767	0.0007071	photosynthetic electron transport chain	AT1G55370|AT1G15980|AT1G70760|AT3G16250|AT1G14150|AT3G54050|AT1G60950|AT3G01440|AT4G09650|AT2G01590|AT1G18730
70813	0.0007071	hydrogen sulfide metabolic process	AT4G39940|AT2G14750|AT3G03900|AT4G14680|AT1G19920
70814	0.0007071	hydrogen sulfide biosynthetic process	AT4G39940|AT2G14750|AT3G03900|AT4G14680|AT1G19920
