# Supplementary material for: Plant Immune System Activation Upon Citrus Leprosis Virus C Infection Is Mimicked by the Ectopic Expression of the P61 Viral Protein
Source: Front Plant Sci. 2020 Aug 7;11:1188. doi: 10.3389/fpls.2020.01188 (PMC7427430; doi:10.3389/fpls.2020.01188)
Supplement: Supplementary file 6 [file Table_4.xlsx]

## Sheet: 2 dai, Up-regulated DEGs
Supplementary Table 4. Differentially expressed genes (DEGs) coding for transcription factors (TFs) at independent sets of up- and down-regulated DEGs from each time point (2 and 6 dai) during the Arabidopsis thaliana interaction with CiLV-C viruliferous Brevipalpus yothersi mites.
TF Family Name	TF Locus ID	Gene Name	Gene description
AP2/ERF	AT1G77640	AT1G77640	Integrase-type DNA-binding superfamily protein
	AT5G07580	AT5G07580	ethylene-responsive transcription factor
	AT5G61590	AT5G61590	Integrase-type DNA-binding superfamily protein
	AT5G61600	ERF104	ethylene response factor 104
bHLH	AT1G10120	AT1G10120	basic helix-loop-helix (bHLH) DNA-binding superfamily protein
C2C2-CO-like	AT4G39070	BZS1	BZS1
C2C2-Gata	AT3G54810	BME3	BLUE MICROPYLAR END 3
C2H2	AT3G45260	AT3G45260	C2H2-like zinc finger protein
C3H	AT1G20823	AT1G20823	RING/U-box superfamily protein
	AT2G42030	AT2G42030	RING/U-box superfamily protein
	AT5G42200	AT5G42200	RING/U-box superfamily protein
GRAS	AT3G50650	AT3G50650	GRAS family transcription factor
Homeobox	AT4G16780	HB-2	homeobox protein 2
	AT4G17460	HAT1	Homeobox-leucine zipper protein 4 (HB-4) / HD-ZIP protein
MYB	AT1G68320	MYB62	myb domain protein 62
	AT2G23290	MYB70	myb domain protein 70
	AT3G50060	MYB77	myb domain protein 77
	AT4G37260	MYB73	myb domain protein 73
	AT5G62470	MYB96	myb domain protein 96
	AT5G67300	MYBR1	myb domain protein r1
NAC	AT2G17040	NAC036	NAC domain containing protein 36
RAV	AT1G13260	RAV1	related to ABI3/VP1 1
SBP	AT5G43270	SPL2	squamosa promoter binding protein-like 2
TCP	AT5G08330	TCP11	TCP domain protein 11
Trihelix	AT1G33240	GTL1	GT-2-like 1
WRKY	AT2G30590	WRKY21	WRKY DNA-binding protein 21
	AT2G38470	WRKY33	WRKY DNA-binding protein 33
	AT4G31550	WRKY11	WRKY DNA-binding protein 11
	AT4G31800	WRKY18	WRKY DNA-binding protein 18

## Sheet: 2 dai, Down-regulated DEGs
Supplementary Table 4. Differentially expressed genes (DEGs) coding for transcription factors (TFs) at independent sets of up- and down-regulated DEGs from each time point (2 and 6 dai) during the Arabidopsis thaliana interaction with CiLV-C viruliferous Brevipalpus yothersi mites.
TF Family Name	TF Locus ID	Gene Name	Gene description
AP2-EREBP	AT4G39780	AT4G39780	Integrase-type DNA-binding superfamily protein
	AT1G74930	ORA47	Integrase-type DNA-binding superfamily protein
	AT5G11590	TINY2	TINY2
C2C2-CO-like	AT2G21320	BBX18	B-box domain protein 18
	AT4G38960	BBX19	B-box domain protein 19
C3H	AT1G76410	ATL8	RING/U-box superfamily protein

## Sheet: 6 dai, Up-regulated DEGs
Supplementary Table 4. Differentially expressed genes (DEGs) coding for transcription factors (TFs) at independent sets of up- and down-regulated DEGs from each time point (2 and 6 dai) during the Arabidopsis thaliana interaction with CiLV-C viruliferous Brevipalpus yothersi mites.
TF Family Name	TF Locus ID	Gene Name	Gene description
AP2/ERF	AT1G79700	WRI4	WRINKLED 4
	AT2G38340	DREB19	dehydration response element-binding protein 19
	AT5G13330	Rap2.6L	related to AP2 6l
ARR-B	AT3G48100	RR5	response regulator 5
	AT4G16110	RR2	response regulator 2
bHLH	AT1G22380	UGT85A3	UDP-glucosyl transferase 85A3
	AT2G28160	FRU	FER-like regulator of iron uptake
	AT2G43140	AT2G43140	basic helix-loop-helix (bHLH) DNA-binding superfamily protein
	AT2G47270	UPB1	UPBEAT1
	AT5G43650	BHLH92	basic helix-loop-helix (bHLH) DNA-binding superfamily protein
	AT5G48560	AT5G48560	basic helix-loop-helix (bHLH) DNA-binding superfamily protein
bZIP	AT1G42990	BZIP60	basic region/leucine zipper motif 60
	AT2G46270	GBF3	G-box binding factor 3
	AT3G51960	BZIP24	basic leucine zipper 24
	AT5G06960	OBF5	OCS-element binding factor 5
C2C2-CO-like	AT5G57660	COL5	CONSTANS-like 5
C2C2-Dof	AT2G34140	AT2G34140	Dof-type zinc finger DNA-binding family protein
	AT5G39660	CDF2	cycling DOF factor 2
C2C2-Gata	AT5G47140	GATA27	GATA transcription factor 27
C2H2	AT3G19580	ZF2	zinc-finger protein 2
	AT3G57480	AT3G57480	zinc finger (C2H2 type, AN1-like) family protein
	AT2G01650	PUX2	plant UBX domain-containing protein 2
	AT3G45260	AT3G45260	C2H2-like zinc finger protein
	AT5G61190	AT5G61190	putative endonuclease or glycosyl hydrolase with C2H2-type zinc finger domain-containing protein
	AT2G32930	ZFN2	zinc finger nuclease 2
	AT3G29340	AT3G29340	zinc finger (C2H2 type) family protein
	AT3G46070	AT3G46070	C2H2-type zinc finger family protein
	AT5G67450	ZF1	zinc-finger protein 1
	AT3G46090	ZAT7	C2H2 and C2HC zinc fingers superfamily protein
	AT3G46080	AT3G46080	C2H2-type zinc finger family protein
	AT3G53600	AT3G53600	C2H2-type zinc finger family protein
	AT5G59820	RHL41	RESPONSIVE TO HIGH LIGHT 41
	AT2G41835	AT2G41835	zinc finger (C2H2 type, AN1-like) family protein
C3H	AT1G14200	AT1G14200	RING/U-box superfamily protein
	AT1G26800	AT1G26800	RING/U-box superfamily protein
	AT1G68200	AT1G68200	RING/U-box superfamily protein
	AT1G72220	AT1G72220	RING/U-box superfamily protein
	AT2G18650	MEE16	maternal effect embryo arrest 16
	AT2G20030	AT2G20030	RING/U-box superfamily protein
	AT2G42350	AT2G42350	RING/U-box superfamily protein
	AT2G42360	AT2G42360	RING/U-box superfamily protein
	AT3G16720	ATL2	TOXICOS EN LEVADURA 2
	AT3G19910	AT3G19910	RING/U-box superfamily protein
	AT4G23450	AIRP1	ABA Insensitive RING Protein 1
	AT4G27470	RMA3	RING membrane-anchor 3
	AT5G01980	AT5G01980	RING/U-box superfamily protein
	AT5G08730	ARI16	ARIADNE 16
	AT5G10380	RING1	RING/U-box superfamily protein
	AT5G63730	ARI14	ARIADNE 14
	AT5G63750	ARI13	ARIADNE 13
	AT5G66070	AT5G66070	RING/U-box superfamily protein
CCAAT-HAP3	AT2G37060	NF-YB8	nuclear factor Y, subunit B8
CPP	AT2G20110	AT2G20110	Tesmin/TSO1-like CXC domain-containing protein
G2-like	AT4G17695	KAN3	KANADI 3
	AT5G05090	AT5G05090	Homeodomain-like superfamily protein
GRAS	AT1G07520	AT1G07520	GRAS family transcription factor
Homeobox	AT1G62990	KNAT7	KNOTTED-like homeobox of Arabidopsis thaliana 7
	AT2G18550	HB21	homeobox protein 21
	AT4G32040	KNAT5	KNOTTED1-like homeobox gene 5
	AT5G47370	HAT2	Homeobox-leucine zipper protein 4 (HB-4) / HD-ZIP protein
HSF	AT2G26150	HSFA2	heat shock transcription factor A2
	AT4G18880	HSF A4A	heat shock transcription factor A4A
MADS	AT1G48150	AT1G48150	MADS-box transcription factor family protein
	AT2G14210	AGL44	AGAMOUS-like 44
	AT5G20240	PI	PISTILLATA
	AT5G60440	AGL62	AGAMOUS-like 62
MYB	AT1G57560	MYB50	myb domain protein 50
	AT1G68320	MYB62	myb domain protein 62
	AT2G47190	MYB2	myb domain protein 2
	AT3G23250	MYB15	myb domain protein 15
	AT3G55730	MYB109	myb domain protein 109
	AT4G05100	MYB74	myb domain protein 74
	AT4G09460	MYB6	myb domain protein 6
	AT4G12350	MYB42	myb domain protein 42
	AT4G13480	MYB79	myb domain protein 79
	AT4G22680	MYB85	myb domain protein 85
	AT5G16770	MYB9	myb domain protein 9
	AT5G26660	MYB86	myb domain protein 86
	AT5G54230	MYB49	myb domain protein 49
NAC	AT1G01010	NAC001	NAC domain containing protein 1
	AT1G02220	NAC003	NAC domain containing protein 3
	AT1G02230	NAC004	NAC domain containing protein 4
	AT1G34180	NAC016	NAC domain containing protein 16
	AT1G69490	NAP	NAC-like, activated by AP3/PI
	AT2G17040	NAC036	NAC domain containing protein 36
	AT2G43000	NAC042	NAC domain containing protein 42
	AT3G04060	NAC046	NAC domain containing protein 46
	AT3G04070	NAC047	NAC domain containing protein 47
	AT3G10480	NAC050	NAC domain containing protein 50
	AT3G10490	NAC052	NAC domain containing protein 52
	AT3G10500	NAC053	NAC domain containing protein 53
	AT3G44350	NAC061	NAC domain containing protein 61
	AT4G27410	RD26	RESPONSIVE TO DESICCATION 26
	AT5G07680	NAC080	NAC domain containing protein 80
	AT5G08790	ATAF2	NAC (No Apical Meristem) domain transcriptional regulator superfamily protein
	AT5G18270	ANAC087	Arabidopsis NAC domain containing protein 87
	AT5G22380	NAC090	NAC domain containing protein 90
	AT5G39610	NAC6	NAC domain containing protein 6
	AT5G61430	NAC100	NAC domain containing protein 100
RAV	AT1G13260	RAV1	related to ABI3/VP1 1
	AT3G11580	AT3G11580	AP2/B3-like transcriptional factor family protein
TCP	AT3G02150	PTF1	plastid transcription factor 1
	AT3G27010	TCP20	TEOSINTE BRANCHED 1, cycloidea, PCF (TCP)-domain family protein 20
Trihelix	AT1G68690	PERK9	proline-rich extensin-like receptor kinase 9
	AT2G15880	AT2G15880	Leucine-rich repeat (LRR) family protein
	AT2G38250	AT2G38250	Homeodomain-like superfamily protein
WRKY	AT1G18860	WRKY61	WRKY DNA-binding protein 61
	AT1G62300	WRKY6	WRKY DNA-binding protein 6
	AT1G66600	ABO3	ABA overly sensitive mutant 3
	AT1G69810	WRKY36	WRKY DNA-binding protein 36
	AT1G80590	WRKY66	WRKY DNA-binding protein 66
	AT1G80840	WRKY40	WRKY DNA-binding protein 40
	AT2G21900	WRKY59	WRKY DNA-binding protein 59
	AT2G23320	WRKY15	WRKY DNA-binding protein 15
	AT2G25000	WRKY60	WRKY DNA-binding protein 60
	AT2G30250	WRKY25	WRKY DNA-binding protein 25
	AT2G38470	WRKY33	WRKY DNA-binding protein 33
	AT2G40740	WRKY55	WRKY DNA-binding protein 55
	AT2G40750	WRKY54	WRKY DNA-binding protein 54
	AT2G46400	WRKY46	WRKY DNA-binding protein 46
	AT3G01080	WRKY58	WRKY DNA-binding protein 58
	AT3G56400	WRKY70	WRKY DNA-binding protein 70
	AT4G11070	WRKY41	WRKY DNA-binding protein 41
	AT4G22070	WRKY31	WRKY DNA-binding protein 31
	AT4G23810	WRKY53	WRKY DNA-binding protein 53
	AT4G31800	WRKY18	WRKY DNA-binding protein 18
	AT5G01900	WRKY62	WRKY DNA-binding protein 62
	AT5G13080	WRKY75	WRKY DNA-binding protein 75
	AT5G15130	WRKY72	WRKY DNA-binding protein 72
	AT5G22570	WRKY38	WRKY DNA-binding protein 38
	AT5G26170	WRKY50	WRKY DNA-binding protein 50
	AT5G46350	WRKY8	WRKY DNA-binding protein 8
	AT5G49520	WRKY48	WRKY DNA-binding protein 48
	AT5G64810	WRKY51	WRKY DNA-binding protein 51

## Sheet: 6 dai, Down-regulated DEGs
Supplementary Table 4. Differentially expressed genes (DEGs) coding for transcription factors (TFs) at independent sets of up- and down-regulated DEGs from each time point (2 and 6 dai) during the Arabidopsis thaliana interaction with CiLV-C viruliferous Brevipalpus yothersi mites.
TF Family Name	TF Locus ID	Gene Name	Gene description
ABI3VP1	AT4G21550	VAL3	VP1/ABI3-like 3
AP2/ERF	AT1G06160	ORA59	octadecanoid-responsive Arabidopsis AP2/ERF 59
	AT1G16060	ADAP	ARIA-interacting double AP2 domain protein
	AT1G77640	AT1G77640	Integrase-type DNA-binding superfamily protein
	AT2G28550	RAP2.7	related to AP2.7
	AT2G31230	ERF15	ethylene-responsive element binding factor 15
	AT2G39250	SNZ	SCHNARCHZAPFEN
	AT3G15210	ERF4	ethylene responsive element binding factor 4
	AT3G16280	AT3G16280	Integrase-type DNA-binding superfamily protein
	AT3G23220	ESE1	ethylene and salt inducible 1
	AT3G23230	TDR1	Transcriptional Regulator of Defense Response 1
	AT3G57600	AT3G57600	Integrase-type DNA-binding superfamily protein
	AT4G23750	CRF2	cytokinin response factor 2
	AT4G32800	AT4G32800	Integrase-type DNA-binding superfamily protein
	AT4G37750	ANT	AINTEGUMENTA
	AT5G07580	AT5G07580	ethylene-responsive transcription factor
	AT5G61590	AT5G61590	Integrase-type DNA-binding superfamily protein
ARF	AT2G33860	ETT	ETTIN
	AT2G46530	ARF11	auxin response factor 11
ARR-B	AT1G67710	ARR11	response regulator 11
	AT2G01760	RR14	response regulator 14
bHLH	AT1G12860	SCRM2	SCREAM 2
	AT1G27660	AT1G27660	AtbHLH110
	AT2G46810	AT2G46810	AtbHLH70
	AT3G20640	AT3G20640	AtbHLH123
	AT3G25710	BHLH32	basic helix-loop-helix 32
	AT3G57800	AT3G57800	AtbHLH60
	AT4G00050	UNE10	unfertilized embryo sac 10
	AT4G09820	TT8	TRANSPARENT TESTA 8
	AT4G17880	MYC4	AtbHLH4
	AT4G28790	AT4G28790	AtbHLH23
	AT4G36540	BEE2	BR enhanced expression 2
	AT4G36930	SPT	SPATULA
	AT5G61270	PIF7	phytochrome-interacting factor7
	AT5G65640	bHLH093	beta HLH protein 93
bZIP	AT4G35900	FD	AtbZIP14
BZR	AT1G19350	BES1	BRI1-EMS-SUPPRESSOR 1
C2C2-CO-like	AT2G21320	BBX18	B-box domain protein 18
C2C2-Dof	AT3G21270	DOF2	DOF zinc finger protein 2
C2C2-Gata	AT3G60530	GATA4	GATA transcription factor 4
	AT4G16141	AT4G16141	GATA type zinc finger transcription factor family protein
C2C2-YABBY	AT2G26580	YAB5	YABBY5
	AT2G45190	AFO	ABNORMAL FLORAL ORGANS
	AT4G00180	YAB3	YABBY3
C2H2	AT1G66140	ZFP4	zinc finger protein 4
	AT1G75710	AT1G75710	C2H2-like zinc finger protein
	AT3G12270	PRMT3	protein arginine methyltransferase 3
	AT3G51060	STY1	STYLISH 1
	AT3G54430	SRS6	SHI-related sequence 6
	AT3G58070	GIS	GLABROUS INFLORESCENCE STEMS
	AT4G17810	AT4G17810	C2H2 and C2HC zinc fingers superfamily protein
	AT5G61950	AT5G61950	Ubiquitin carboxyl-terminal hydrolase-related protein
C3H	AT2G37580	AT2G37580	RING/U-box superfamily protein
	AT2G37950	AT2G37950	RING/FYVE/PHD zinc finger superfamily protein
	AT3G07200	AT3G07200	RING/U-box superfamily protein
	AT3G11110	AT3G11110	RING/U-box superfamily protein
	AT3G25030	AT3G25030	RING/U-box superfamily protein
	AT3G30460	AT3G30460	RING/U-box superfamily protein
	AT3G63530	BB	BIG BROTHER
	AT4G10150	AT4G10150	RING/U-box superfamily protein
	AT4G13100	AT4G13100	RING/U-box superfamily protein
	AT5G05830	AT5G05830	RING/FYVE/PHD zinc finger superfamily protein
	AT5G15790	AT5G15790	RING/U-box superfamily protein
	AT5G20885	AT5G20885	RING/U-box superfamily protein
	AT5G42200	AT5G42200	RING/U-box superfamily protein
	AT5G47610	AT5G47610	RING/U-box superfamily protein
	AT5G63780	SHA1	shoot apical meristem arrest 1
CAMTA	AT1G67910	AT1G67910	AtCAMTA4
CCAAT-HAP2	AT3G14020	NF-YA6	nuclear factor Y, subunit A6
	AT4G14540	NF-YB3	nuclear factor Y, subunit B3
CPP	AT3G22780	TSO1	CHINESE FOR 'UGLY'
G2-like	AT1G69580	AT1G69580	Homeodomain-like superfamily protein
	AT2G03500	AT2G03500	Homeodomain-like superfamily protein
GRAS	AT1G66350	RGL1	RGA-like 1
	AT4G00150	HAM3	HAIRY MERISTEM 3
	AT5G66770	AT5G66770	AtGRAS32
Homeobox	AT2G27220	BLH5	BEL1-like homeodomain 5
	AT2G34710	PHB	PHABULOSA
	AT4G17460	HAT1	HD-Zip
	AT4G32880	HB-8	homeobox gene 8
	AT4G32980	ATH1	homeobox gene 1
	AT5G06710	HAT14	homeobox from Arabidopsis thaliana
	AT5G59340	WOX2	WUSCHEL related homeobox 2
	AT5G65310	HB5	homeobox protein 5
HSF	AT5G03720	HSFA3	heat shock transcription factor A3
MADS	AT1G22590	AGL87	AGAMOUS-like 87
	AT4G24540	AGL24	AGAMOUS-like 24
	AT5G62165	AGL42	AGAMOUS-like 42
MYB	AT1G08810	MYB60	myb domain protein 60
	AT1G18710	MYB47	myb domain protein 47
	AT1G56650	PAP1	production of anthocyanin pigment 1
	AT1G66370	MYB113	myb domain protein 113
	AT1G66380	MYB114	myb domain protein 114
	AT1G74650	MYB31	myb domain protein 31
	AT2G23290	MYB70	myb domain protein 70
	AT2G37630	AS1	ASYMMETRIC LEAVES 1
	AT3G46130	MYB48	myb domain protein 48
	AT3G62610	MYB11	myb domain protein 11
	AT5G07690	MYB29	myb domain protein 29
	AT5G15310	MYB16	myb domain protein 16
	AT5G49330	MYB111	myb domain protein 111
	AT5G53200	TRY	TRIPTYCHON
	AT5G60890	MYB34	myb domain protein 34
	AT5G61420	MYB28	myb domain protein 28
	AT5G62470	MYB96	myb domain protein 96
NAC	AT1G62700	ANAC026	Arabidopsis NAC domain containing protein 26
	AT3G56570	AT3G56570	SET domain-containing protein
NLP	AT1G76350	AT1G76350	AtNLP5
	AT4G38340	AT4G38340	AtNLP3
PHD	AT3G14980	ROS4	REPRESSOR OF SILENCING 4
REM	AT2G24630	ATCSLC08	Glycosyl transferase family 2 protein
	AT4G31650	AT4G31650	Transcriptional factor B3 family protein
SBP	AT1G27360	SPL11	squamosa promoter-like 11
	AT2G42200	SPL9	squamosa promoter binding protein-like 9
	AT5G43270	SPL2	squamosa promoter binding protein-like 2
TCP	AT5G23280	AT5G23280	TCP family transcription factor
Trihelix	AT1G33240	GTL1	GT-2-like 1
	AT1G49490	AT1G49490	Leucine-rich repeat (LRR) family protein
Whirly	AT2G02740	WHY3	WHIRLY 3
ZF-HD	AT5G42780	HB27	homeobox protein 27
	AT5G65410	HB25	homeobox protein 25
