# Supplementary material for: Plant Immune System Activation Upon Citrus Leprosis Virus C Infection Is Mimicked by the Ectopic Expression of the P61 Viral Protein
Source: Front Plant Sci. 2020 Aug 7;11:1188. doi: 10.3389/fpls.2020.01188 (PMC7427430; doi:10.3389/fpls.2020.01188)
Supplement: Supplementary file 7 [file Table_5.xlsx]

## Sheet: 2 dai, Up-regulated
Supplementary Table 5. Transcription factors (TFs) with enriched targets within each set of up- or down-regulated DEGs from each time point (2 and 6 dai) during the Arabidopsis thaliana interaction with CiLV-C viruliferous Brevipalpus yothersi mites. TFs with enriched targets were identified by TF enrichment tool (Jin et al. 2016).
TF Family Name	TF Locus ID	Gene Name	Gene description
AP2/ERF	AT5G17430	BBM	BABY BOOM
ARF	AT4G30080	ARF16	auxin response factor 16
	AT5G37020	ARF8	auxin response factor 8
	AT5G62000	ARF2	auxin response factor 2
BBR/BPC	AT2G01930	BPC1	basic pentacysteine1
	AT4G38910	BPC5	basic pentacysteine 5
	AT5G42520	BPC6	basic pentacysteine 6
bZIP	AT1G06070	bZIP69	basic leucine-zipper 69
	AT1G06850	bZIP52	basic leucine-zipper 52
	AT1G43700	VIP1	VIRE2-interacting protein 1
	AT2G21230	bZIP30	basic leucine-zipper 30
	AT2G40620	bZIP18	basic leucine-zipper 18
C2C2-Dof	AT1G69570	CDF5	CYCLING DOF FACTOR 5
	AT3G50410	OBP1	OBF binding protein 1
	AT3G55370	OBP3	OBF-binding protein 3
	AT4G38000	DOF4.7	DNA binding with one finger 4.7
	AT5G02460	PEAR2	PHLOEM EARLY DOF 2
	AT5G60850	OBP4	OBF binding protein 4
	AT5G66940	AT5G66940	ATDOF5.8
C2C2-Gata	AT4G24470	ZIM	Zinc-finger protein expressed in Inflorescence Meristem
C2H2	AT1G03840	MGP	Magpie
	AT1G14580	AT1G14580	C2H2-like zinc finger protein
	AT1G55110	IDD7	indeterminate(ID)-domain 7
	AT1G72050	TFIIIA	transcription factor IIIA
	AT2G01940	SGR5	SHOOT GRAVITROPISM 5
	AT2G02080	IDD4	indeterminate(ID)-domain 4
	AT2G17180	DAZ1	DUO1-ACTIVATED ZINC FINGER 1
	AT3G13810	IDD11	indeterminate(ID)-domain 11
	AT3G46070	AT3G46070	C2H2-like zinc finger protein
	AT3G50700	IDD2	indeterminate(ID)-domain 2
	AT5G03150	JKD	JACKDAW
	AT5G04340	ZAT6	zinc finger of Arabidopsis thaliana 6
	AT5G66730	IDD1	INDETERMINATE DOMAIN 1
CAMTA	AT4G16150	CAMTA5	CALMODULIN-BINDING TRANSCRIPTION ACTIVATOR 2
	AT5G09410	EICBP.B	ethylene induced calmodulin binding protein
CPP	AT4G29000	AT4G29000	Tesmin/TSO1-like CXC domain-containing protein
FAR1	AT3G22170	FHY3	far-red elongated hypocotyls 3
	AT4G15090	FAR1	FAR-RED IMPAIRED RESPONSE 1
G2-like	AT2G20400	PHL4	PHR1-LIKE 4
	AT2G38300	AT2G38300	myb-like HTH transcriptional regulator family protein
	AT2G40260	AT2G40260	Homeodomain-like superfamily protein
GeBP	AT1G66420	AT1G66420	DNA-binding storekeeper protein-related transcriptional regulator
GRAS	AT2G01570	RGA1	REPRESSOR OF GA1-3 1
Homeobox	AT1G73360	HDG11	homeodomain GLABROUS 11
	AT4G35550	WOX13	WUSCHEL related homeobox 13
MADS	AT2G45660	AGL20	AGAMOUS-like 20
	AT5G10140	FLC	FLOWERING LOCUS C
MYB	AT1G17950	MYB52	myb domain protein 52
	AT1G74650	MYB31	myb domain protein 31
	AT2G02820	MYB88	myb domain protein 88
	AT2G38090	AT2G38090	Duplicated homeodomain-like superfamily protein
	AT4G17785	MYB39	myb domain protein 39
	AT5G02320	MYB3R-5	myb domain protein 3r-5
	AT5G11510	MYB3R-4	myb domain protein 3r-4
	AT5G56110	MYB80	MYB DOMAIN PROTEIN 80
MYB-related	AT1G18330	EPR1	EARLY-PHYTOCHROME-RESPONSIVE1
	AT1G49010	MYBS1	Duplicated homeodomain-like superfamily protein
	AT3G10113	AT3G10113	Homeodomain-like superfamily protein
TCP	AT1G35560	TCP23	TCP domain protein 23
	AT1G67260	TCP1	TCP domain protein 1
	AT1G69690	TCP15	TCP domain protein 15
	AT1G72010	TCP22	TCP domain protein 22
	AT2G45680	TCP9	TCP domain protein 9
	AT3G27010	TCP20	TCP domain protein 20
	AT3G47620	TCP14	TCP domain protein 14
	AT5G08330	TCP11	TCP domain protein 11
	AT5G23280	TCP7	TCP domain protein 7
	AT5G51910	TCP19	TCP domain protein 19
WRKY	AT5G26170	WRKY50	WRKY DNA-binding protein 50

## Sheet: 2 dai, Down-regulated
Supplementary Table 5. Transcription factors (TFs) with enriched targets within each set of up- or down-regulated DEGs from each time point (2 and 6 dai) during the Arabidopsis thaliana interaction with CiLV-C viruliferous Brevipalpus yothersi mites. TFs with enriched targets were identified by TF enrichment tool (Jin et al. 2016).
TF Family Name	TF Locus ID	Gene Name	Gene description
AP2/ERF	AT1G12610	DDF1	DWARF AND DELAYED FLOWERING 1
	AT4G25470	CBF2	C-repeat/DRE binding factor 2
bHLH	AT1G35460	FBH1	FLOWERING BHLH 1
	AT2G20180	PIL5	phytochrome interacting factor 3-like 5
	AT2G22750	AT2G22750	basic helix-loop-helix (bHLH) DNA-binding superfamily protein
	AT4G00050	UNE10	unfertilized embryo sac 10
	AT4G14410	bHLH104	basic Helix-Loop-Helix 104
	AT5G46830	NIG1	NACL-inducible gene 1
bZIP	AT1G08320	TGA9	TGACG (TGA) motif-binding protein 9
	AT1G22070	TGA3	TGA1A-related gene 3
	AT1G45249	ABF2	abscisic acid responsive elements-binding factor 2
	AT1G49720	ABF1	abscisic acid responsive element-binding factor 1
	AT1G77920	TGA7	TGACG sequence-specific binding protein 7
	AT2G35530	bZIP16	basic region/leucine zipper transcription factor 16
	AT2G36270	ABI5	ABA INSENSITIVE 5
	AT2G46270	GBF3	G-box binding factor 3
	AT3G12250	TGA6	TGACG motif-binding factor 6
	AT3G56850	AREB3	ABA-responsive element binding protein 3
	AT3G62420	BZIP53	basic region/leucine zipper motif 53
	AT4G34590	GBF6	G-box binding factor 6
	AT4G36730	GBF1	G-box binding factor 1
	AT5G06839	TGA10	TGACG (TGA) motif-binding protein 10
	AT5G10030	TGA4	TGACG motif-binding factor 4
	AT5G11260	HY5	ELONGATED HYPOCOTYL 5
	AT5G28770	BZO2H3	BASIC LEUCINE ZIPPER 63
	AT5G65210	TGA1	TGACG sequence-specific binding protein 1
C2C2-Gata	AT4G24470	ZIM	Zinc-finger protein expressed in Inflorescence Meristem
CAMTA	AT2G22300	SR1	signal responsive 1
CPP	AT4G14770	TCX2	TESMIN/TSO1-like CXC 2
E2F-DP	AT1G47870	ATE2F2	ARABIDOPSIS THALIANA HOMOLOG OF E2F C
EIL	AT3G20770	EIN3	ETHYLENE-INSENSITIVE3
G2-like	AT1G25550	HHO3	HRS1 HOMOLOG3
	AT1G32240	KAN2	KANADI 2
	AT2G01060	AT2G01060	myb-like HTH transcriptional regulator family protein
	AT2G03500	HHO4	HRS1 HOMOLOG4
	AT2G20400	PHL4	PHR1-LIKE 4
	AT3G04030	MYR2	Homeodomain-like superfamily protein
	AT3G12730	AT3G12730	Homeodomain-like superfamily protein
	AT5G29000	PHL1	PHR1-like 1
	AT5G45580	AT5G45580	Homeodomain-like superfamily protein
MADS	AT3G54340	AP3	APETALA 3
MYB	AT1G06180	MYB13	myb domain protein 13
	AT1G09540	MYB61	myb domain protein 61
	AT1G16490	MYB58	myb domain protein 58
	AT1G18570	MYB51	myb domain protein 51
	AT1G34670	MYB93	myb domain protein 93
	AT2G23290	MYB70	myb domain protein 70
	AT3G02940	MYB107	myb domain protein 107
	AT3G12720	MYB67	myb domain protein 67
	AT3G12820	MYB10	myb domain protein 10
	AT3G28910	MYB30	myb domain protein 30
	AT3G47600	MYB94	myb domain protein 94
	AT3G50060	MYB77	myb domain protein 77
	AT3G53200	MYB27	myb domain protein 27
	AT3G61250	MYB17	myb domain protein 17
	AT4G01680	MYB55	myb domain protein 55
	AT4G05100	MYB74	myb domain protein 74
	AT4G17785	MYB39	myb domain protein 39
	AT4G18770	MYB98	myb domain protein 98
	AT4G28110	MYB41	myb domain protein 41
	AT4G38620	MYB4	myb domain protein 4
	AT5G06100	MYB33	myb domain protein 33
	AT5G10280	MYB92	myb domain protein 92
	AT5G12870	MYB46	myb domain protein 46
	AT5G14340	MYB40	myb domain protein 40
	AT5G16600	MYB43	myb domain protein 43
	AT5G49330	MYB111	myb domain protein 111
	AT5G54230	MYB49	myb domain protein 49
	AT5G56110	MYB80	myb domain protein 80
	AT5G62320	MYB99	myb domain protein 99
MYB-related	AT1G01060	LHY	LATE ELONGATED HYPOCOTYL
	AT1G49010	MYBS1	Duplicated homeodomain-like superfamily protein
NAC	AT1G52890	NAC019	NAC domain containing protein 19
	AT1G71930	VND7	vascular related NAC-domain protein 7
	AT2G46770	NST1	NAC SECONDARY WALL THICKENING PROMOTING FACTOR1
SBP	AT1G02065	SPL8	squamosa promoter binding protein-like 8
	AT1G20980	SPL14	squamosa promoter binding protein-like 14
	AT2G47070	SPL1	squamosa promoter binding protein-like 1
	AT3G15270	SPL5	squamosa promoter binding protein-like 5
	AT3G57920	SPL15	squamosa promoter binding protein-like 15
	AT5G50570	SPL13A	SQUAMOSA PROMOTER-BINDING PROTEIN LIKE 13A
Trihelix	AT5G01380	AT5G01380	Homeodomain-like superfamily protein

## Sheet: 6 dai, Up-regulated
Supplementary Table 5. Transcription factors (TFs) with enriched targets within each set of up- or down-regulated DEGs from each time point (2 and 6 dai) during the Arabidopsis thaliana interaction with CiLV-C viruliferous Brevipalpus yothersi mites. TFs with enriched targets were identified by TF enrichment tool (Jin et al. 2016).
TF Family Name	TF Locus ID	Gene Name	Gene description
B3	AT5G60130	AT5G60130	AP2/B3-like transcriptional factor family protein
bZIP	AT1G22070	TGA3	TGA1A-related gene 3
	AT1G75390	bZIP44	basic leucine-zipper 44
	AT3G12250	TGA6	TGACG motif-binding factor 6
	AT3G62420	BZIP53	basic region/leucine zipper motif 53
	AT4G34590	GBF6	G-box binding factor 6
	AT5G06960	OBF5	OCS-element binding factor 5
	AT5G10030	TGA4	TGACG motif-binding factor 4
C2C2-Dof	AT2G28810	AT2G28810	Dof-type zinc finger DNA-binding family protein
	AT5G02460	PEAR2	PHLOEM EARLY DOF 2
C2H2	AT1G03840	MGP	Magpie
	AT1G14580	AT1G14580	C2H2-like zinc finger protein
	AT1G55110	IDD7	indeterminate(ID)-domain 7
	AT2G01940	SGR5	SHOOT GRAVITROPISM 5
	AT2G02070	IDD5	indeterminate(ID)-domain 5
	AT2G02080	IDD4	indeterminate(ID)-domain 4
	AT3G13810	IDD11	indeterminate(ID)-domain 11
	AT3G48430	REF6	relative of early flowering 6
	AT3G50700	IDD2	indeterminate(ID)-domain 2
	AT5G03150	JKD	JACKDAW
	AT5G66730	IDD1	INDETERMINATE DOMAIN 1
CAMTA	AT5G09410	EICBP.B	ethylene induced calmodulin binding protein
Homeobox	AT4G35550	WOX13	WUSCHEL related homeobox 13
	AT5G03790	HB51	homeobox 51
	AT5G66700	HB53	homeobox 53
HSF	AT3G02990	HSFA1E	heat shock transcription factor A1E
	AT4G11660	HSFB2B	heat shock transcription factor B2B
	AT5G16820	HSF3	heat shock factor 3
MYB	AT1G06180	MYB13	myb domain protein 13
	AT1G66370	MYB113	myb domain protein 113
	AT3G02940	MYB107	myb domain protein 107
	AT3G11280	AT3G11280
	AT3G61250	MYB17	myb domain protein 17
MYB-related	AT1G19000	AT1G19000	Homeodomain-like superfamily protein
	AT1G74840	AT1G74840	Homeodomain-like superfamily protein
	AT3G10580	AT3G10580	Homeodomain-like superfamily protein
	AT5G47390	KUA1	KUODA1
	AT5G58900	DIV1	DIVARICATA1
	AT5G61620	AT5G61620	myb-like transcription factor family protein
NAC	AT1G02250	NAC005	NAC domain containing protein 5
	AT1G12260	NAC007	NAC 007
	AT1G19040	AT1G19040	NAC domain transcriptional regulator superfamily protein
	AT1G32510	NAC011	NAC domain containing protein 11
	AT1G32870	NAC13	NAC domain protein 13
	AT1G34180	NAC016	NAC domain containing protein 16
	AT1G34190	NAC017	NAC domain containing protein 17
	AT1G54330	NAC020	NAC domain containing protein 20
	AT1G65910	NAC028	NAC domain containing protein 28
	AT1G76420	CUC3	CUP SHAPED COTYLEDON3
	AT1G79580	SMB	SOMBRERO
	AT2G02450	LOV1	LONG VEGETATIVE PHASE 1
	AT2G24430	NAC038	NAC domain containing protein 38
	AT3G03200	NAC045	NAC domain containing protein 45
	AT3G04060	NAC046	NAC domain containing protein 46
	AT3G04070	NAC047	NAC domain containing protein 47
	AT3G10480	NAC050	NAC domain containing protein 50
	AT3G10490	NAC052	NAC domain containing protein 52
	AT3G10500	NAC053	NAC domain containing protein 53
	AT3G15170	CUC1	CUP-SHAPED COTYLEDON1
	AT3G15500	NAC3	NAC domain containing protein 3
	AT3G15510	NAC2	NAC domain containing protein 2
	AT3G18400	NAC058	NAC domain containing protein 58
	AT3G49530	NAC062	NAC domain containing protein 62
	AT4G01540	NTM1	NAC with transmembrane motif1
	AT4G01550	NAC069	NAC domain containing protein 69
	AT4G10350	NAC070	NAC domain containing protein 70
	AT4G17980	NAC071	NAC domain containing protein 71
	AT5G07680	NAC080	NAC domain containing protein 80
	AT5G13180	NAC083	NAC domain containing protein 83
	AT5G18270	ANAC087	Arabidopsis NAC domain containing protein 87
	AT5G39610	NAC6	NAC domain containing protein 6
	AT5G46590	NAC096	NAC domain containing protein 96
	AT5G53950	CUC2	CUP-SHAPED COTYLEDON 2
	AT5G62380	NAC101	NAC-domain protein 101
	AT5G64060	NAC103	NAC domain containing protein 103
	AT5G66300	NAC105	NAC domain containing protein 105
S1Fa-like	AT3G09735	AT3G09735	S1FA-like DNA-binding protein
TCP	AT1G35560	TCP23	TCP DOMAIN PROTEIN 23
	AT5G51910	TCP19	TCP DOMAIN PROTEIN 19
WRKY	AT1G29280	WRKY65	WRKY DNA-binding protein 65
	AT1G29860	WRKY71	WRKY DNA-binding protein 71
	AT1G30650	WRKY14	WRKY DNA-binding protein 14
	AT1G62300	WRKY6	WRKY DNA-binding protein 6
	AT1G66600	ABO3	ABA overly sensitive mutant 3
	AT1G69310	WRKY57	WRKY DNA-binding protein 57
	AT1G80840	WRKY40	WRKY DNA-binding protein 40
	AT2G03340	WRKY3	WRKY DNA-binding protein 3
	AT2G04880	ZAP1	zinc-dependent activator protein-1
	AT2G21900	WRKY59	WRKY DNA-binding protein 59
	AT2G23320	WRKY15	WRKY DNA-binding protein 15
	AT2G24570	WRKY17	WRKY DNA-binding protein 17
	AT2G25000	WRKY60	WRKY DNA-binding protein 60
	AT2G30250	WRKY25	WRKY DNA-binding protein 25
	AT2G30590	WRKY21	WRKY DNA-binding protein 21
	AT2G38470	WRKY33	WRKY DNA-binding protein 33
	AT2G40740	WRKY55	WRKY DNA-binding protein 55
	AT2G44745	WRKY12	WRKY DNA-binding protein 12
	AT2G46130	WRKY43	WRKY DNA-binding protein 43
	AT2G46400	WRKY46	WRKY DNA-binding protein 46
	AT2G47260	WRKY23	WRKY DNA-binding protein 23
	AT3G01970	WRKY45	WRKY DNA-binding protein 45
	AT3G56400	WRKY70	WRKY DNA-binding protein 70
	AT4G01250	WRKY22	WRKY DNA-binding protein 22
	AT4G01720	WRKY47	WRKY DNA-binding protein 47
	AT4G04450	WRKY42	WRKY DNA-binding protein 42
	AT4G18170	WRKY28	WRKY DNA-binding protein 28
	AT4G22070	WRKY31	WRKY DNA-binding protein 31
	AT4G23550	WRKY29	WRKY DNA-binding protein 29
	AT4G24240	WRKY7	WRKY DNA-binding protein 7
	AT4G26640	WRKY20	WRKY DNA-binding protein 20
	AT4G31550	WRKY11	WRKY DNA-binding protein 11
	AT4G31800	WRKY18	WRKY DNA-binding protein 18
	AT5G01900	WRKY62	WRKY DNA-binding protein 62
	AT5G07100	WRKY26	WRKY DNA-binding protein 26
	AT5G13080	WRKY75	WRKY DNA-binding protein 75
	AT5G22570	WRKY38	WRKY DNA-binding protein 38
	AT5G24110	WRKY30	WRKY DNA-binding protein 30
	AT5G26170	WRKY50	WRKY DNA-binding protein 50
	AT5G41570	WRKY24	WRKY DNA-binding protein 24
	AT5G46350	WRKY8	WRKY DNA-binding protein 8
	AT5G52830	WRKY27	WRKY DNA-binding protein 27
	AT5G56270	WRKY2	WRKY DNA-binding protein 2
ZF-HD	AT2G02540	HB21	homeobox protein 21
	AT3G28920	HB34	homeobox protein 34
	AT5G39760	HB23	homeobox protein 23

## Sheet: 6 dai, Down-regulated
Supplementary Table 5. Transcription factors (TFs) with enriched targets within each set of up- or down-regulated DEGs from each time point (2 and 6 dai) during the Arabidopsis thaliana interaction with CiLV-C viruliferous Brevipalpus yothersi mites. TFs with enriched targets were identified by TF enrichment tool (Jin et al. 2016).
TF Family Name	TF Locus ID	Gene Name	Gene description
AP2/ERF	AT2G40340	DREB2C	DREB2C
	AT5G17430	BBM	BABY BOOM
B3	AT5G18090	AT5G18090	AP2/B3-like transcriptional factor family protein
BBR/BPC	AT2G01930	BPC1	basic pentacysteine1
	AT4G38910	BPC5	basic pentacysteine 5
	AT5G42520	BPC6	basic pentacysteine 6
bHLH	AT1G09530	PIF3	phytochrome interacting factor 3
	AT1G59640	BPEp	BIG PETAL P
	AT2G20180	PIL5	phytochrome interacting factor 3-like 5
	AT2G22750	AT2G22750	basic helix-loop-helix (bHLH) DNA-binding superfamily protein
	AT2G43010	PIF4	phytochrome interacting factor 4
	AT2G46510	AIB	ABA-inducible BHLH-type transcription factor
	AT3G23210	bHLH34	basic Helix-Loop-Helix 34
	AT3G23690	AT3G23690	CIL2
	AT3G59060	PIL6	phytochrome interacting factor 3-like 6
	AT4G00050	UNE10	unfertilized embryo sac 10
	AT4G14410	bHLH104	basic Helix-Loop-Helix 104
	AT4G30980	LRL2	LJRHL1-like 2
	AT4G36930	SPT	SPATULA
	AT5G08130	BIM1	BES1-interacting Myc-like protein 1
	AT5G38860	BIM3	BES1-interacting Myc-like protein 3
	AT5G48560	AT5G48560	basic helix-loop-helix (bHLH) DNA-binding superfamily protein
	AT5G61270	PIF7	phytochrome-interacting factor7
bZIP	AT1G32150	bZIP68	basic region/leucine zipper transcription factor 68
	AT1G45249	ABF2	abscisic acid responsive elements-binding factor 2
	AT1G49720	ABF1	abscisic acid responsive element-binding factor 1
	AT2G18160	bZIP2	basic leucine-zipper 2
	AT2G35530	bZIP16	basic region/leucine zipper transcription factor 16
	AT2G36270	ABI5	ABA INSENSITIVE 5
	AT2G46270	GBF3	G-box binding factor 3
	AT3G10800	bZIP28	basic leucine-zipper 28
	AT3G30530	bZIP42	basic leucine-zipper 42
	AT3G56850	AREB3	ABA-responsive element binding protein 3
	AT3G62420	BZIP53	basic region/leucine zipper motif 53
	AT4G36730	GBF1	G-box binding factor 1
	AT5G15830	bZIP3	basic leucine-zipper 3
	AT5G28770	BZO2H3	BASIC LEUCINE ZIPPER 63
BZR	AT1G19350	BES1	BRI1-EMS-SUPPRESSOR 1
C2C2-Dof	AT4G38000	DOF4.7	DNA binding with one finger 4.7
C2C2-Gata	AT4G24470	ZIM	Zinc-finger protein expressed in Inflorescence Meristem
C2H2	AT1G27730	STZ	salt tolerance zinc finger
	AT1G72050	TFIIIA	transcription factor IIIA
	AT2G01940	SGR5	SHOOT GRAVITROPISM 5
	AT2G02080	IDD4	indeterminate(ID)-domain 4
	AT3G46070	AT3G46070	C2H2-type zinc finger family protein
	AT3G48430	REF6	relative of early flowering 6
	AT5G04390	AT5G04390	C2H2-type zinc finger family protein
	AT5G67450	ZF1	zinc-finger protein 1
EIL	AT1G73730	EIL3	ETHYLENE-INSENSITIVE3-like 3
	AT3G20770	EIN3	ETHYLENE-INSENSITIVE3
G2-like	AT2G01060	AT2G01060	myb-like HTH transcriptional regulator family protein
	AT2G38300	AT2G38300	myb-like HTH transcriptional regulator family protein
	AT3G12730	AT3G12730	Homeodomain-like superfamily protein
	AT5G29000	PHL1	PHR1-like 1
GRAS	AT2G01570	RGA1	REPRESSOR OF GA1-3 1
Homeobox	AT1G70920	HB18	homeobox-leucine zipper protein 18
	AT2G22430	HB6	homeobox protein 6
	AT3G01470	HB-1	homeobox 1
	AT3G61150	HDG1	homeodomain GLABROUS 1
	AT4G00730	ANL2	ANTHOCYANINLESS 2
	AT5G03790	HB51	homeobox 51
	AT5G47370	HAT2	HAT2
	AT5G66700	HB53	homeobox 53
MADS	AT2G45660	AGL20	AGAMOUS-like 20
MYB	AT1G06180	MYB13	myb domain protein 13
	AT1G08810	MYB60	myb domain protein 60
	AT1G09540	MYB61	myb domain protein 61
	AT1G16490	MYB58	myb domain protein 58
	AT1G18570	MYB51	myb domain protein 51
	AT1G34670	MYB93	myb domain protein 93
	AT1G74650	MYB31	myb domain protein 31
	AT1G79180	MYB63	myb domain protein 63
	AT2G02820	MYB88	myb domain protein 88
	AT3G02940	MYB107	myb domain protein 107
	AT3G08500	MYB83	myb domain protein 83
	AT3G11280	AT3G11280
	AT3G12720	MYB67	myb domain protein 67
	AT3G12820	MYB10	myb domain protein 10
	AT3G23250	MYB15	myb domain protein 15
	AT3G47600	MYB94	myb domain protein 94
	AT3G49690	MYB84	myb domain protein 84
	AT3G61250	MYB17	myb domain protein 17
	AT4G01680	MYB55	myb domain protein 55
	AT4G05100	MYB74	myb domain protein 74
	AT4G17785	MYB39	myb domain protein 39
	AT4G28110	MYB41	myb domain protein 41
	AT4G38620	MYB4	myb domain protein 4
	AT5G05790	AT5G05790	Duplicated homeodomain-like superfamily protein
	AT5G08520	MYBS2	Duplicated homeodomain-like superfamily protein
	AT5G10280	MYB92	myb domain protein 92
	AT5G14340	MYB40	myb domain protein 40
	AT5G16600	MYB43	myb domain protein 43
	AT5G49330	MYB111	myb domain protein 111
	AT5G54230	MYB49	myb domain protein 80
	AT5G56110	MYB80	myb domain protein 50
	AT5G62320	MYB99	myb domain protein 99
	AT5G62470	MYB96	myb domain protein 96
MYB-related	AT1G01060	LHY	LATE ELONGATED HYPOCOTYL
	AT3G10580	AT3G10580	Homeodomain-like superfamily protein
	AT5G56840	AT5G56840	myb-like transcription factor family protein
TCP	AT1G53230	TCP3	TEOSINTE BRANCHED 1, cycloidea and PCF transcription factor 3
	AT1G67260	TCP1	TCP domain protein 1
	AT1G72010	TCP22	TCP domain protein 22
	AT3G45150	TCP16	TCP domain protein 16
	AT3G47620	TCP14	TEOSINTE BRANCHED, cycloidea and PCF (TCP) 14
	AT5G23280	TCP7	TCP domain protein 7
	AT5G51910	TCP19	TCP domain protein 19
	AT5G60970	TCP5	TEOSINTE BRANCHED 1, cycloidea and PCF transcription factor 5
Trihelix	AT1G76870	AT1G76870
	AT5G01380	AT5G01380	Homeodomain-like superfamily protein
ZF-HD	AT1G14687	HB32	homeobox protein 32
