# Supplementary material for: Plant Immune System Activation Upon Citrus Leprosis Virus C Infection Is Mimicked by the Ectopic Expression of the P61 Viral Protein
Source: Front Plant Sci. 2020 Aug 7;11:1188. doi: 10.3389/fpls.2020.01188 (PMC7427430; doi:10.3389/fpls.2020.01188)
Supplement: Supplementary file 8 [file Table_6.xlsx]

## Sheet: SA
Supplementary Table 6. Differentially expressed genes (DEGs) involved in salicylic acid pathway (SA), hypersensitive response (HR), cell death and reactive oxygen species (ROS), identified in Arabidopsis thaliana plants infested with CiLV-C viruliferous Brevipalpus yothersi mites at 6 hours after infestation (hai), 2 days after infestation (dai) and 6 dai. FC: fold-change, FDR: False Discovery Ra…
TAIR Locus	6 hai		2 dai		6 dai		Gene symbol	Gene description
	log2FC	FDR	log2FC	FDR	log2FC	FDR
AT1G15520	0.144219	0.999892	0.631287	0.159338	1.32815	0.00271207	ABCG40	ATP-binding cassette G40
AT1G21250	0.234213	0.999892	0.161872	0.525732	1.18478	1.95344e-13	WAK1	cell wall-associated kinase
AT1G21270	0.0916186	0.999892	0.33376	0.547889	0.934279	6.97514e-08	WAK2	wall-associated kinase 2
AT1G28480	0.596825	0.999892	0.108243	0.999183	1.36481	3.84073e-23	GRX480	Thioredoxin superfamily protein
AT1G49010	-0.128633	0.999892	-0.131338	0.956711	-0.704284	8.35238e-05	MYBS1	Duplicated homeodomain-like superfamily protein
AT1G57560	0.347092	0.999892	0.579681	0.60895	1.43714	3.41234e-19	MYB50	myb domain protein 50
AT1G61340	0.575784	0.999892	-0.0898365	0.999183	1.38249	1.39103e-05	FBS1	F-box stress induced 1
AT1G64280	0.0233675	0.999892	0.0312164	0.999183	0.674602	2.23659e-13	NPR1	NONEXPRESSER OF PR GENES 1
AT1G65484	0.575769	0.999892	1.06957	0.65247	1.10699	0.00701882	AT1G65484	transmembrane protein
AT1G66350	0.0621489	0.999892	0.00842761	0.999183	-0.620214	0.0231136	RGL1	RGA-like 1
AT1G68320	0.128236	0.999892	2.43782	1.50817e-05	0.897382	0.0417666	MYB62	myb domain protein 62
AT1G76680	0.208838	0.999892	0.150477	0.999183	-0.68888	0.00569786	OPR1	12-oxophytodienoate reductase 1
AT1G76930	-0.73117	0.999892	0.226231	0.999183	0.80362	0.000400951	EXT4	extensin 4
AT1G79680	0.421496	0.999892	0.384872	0.177378	0.71584	0.0325697	WAKL10	WALL ASSOCIATED KINASE (WAK)-LIKE 10
AT1G80840	0.457079	0.999892	-0.186104	0.861309	0.857216	5.08445e-05	WRKY40	WRKY DNA-binding protein 40
AT2G03760	0.191184	0.999892	-0.198262	0.999183	1.068	5.39145e-06	SOT12	sulphotransferase 12
AT2G13810	0.62534	0.999892	0.350734	0.941468	1.98867	4.69914e-08	ALD1	AGD2-like defense response protein 1
AT2G14560	0.104001	0.999892	-0.0619694	0.999183	1.04623	2.20411e-14	LURP1	LATE UPREGULATED IN RESPONSE TO HYALOPERONOSPORA PARASITICA
AT2G25000	-0.0419883	0.999892	0.151521	0.999183	0.980555	4.35229e-15	WRKY60	WRKY DNA-binding protein 60
AT2G32800	-0.0960522	0.999892	0.251472	0.751735	0.666443	6.13204e-09	AP4.3A	protein kinase family protein
AT2G37710	0.104203	0.999892	0.0173626	0.999183	1.37576	7.65385e-31	RLK	receptor lectin kinase
AT2G40000	0.0283094	0.999892	-0.156426	0.999183	0.926269	0.00161331	HSPRO2	ortholog of sugar beet HS1 PRO-1 2
AT2G40530	-0.0766307	0.999892	0.266586	0.966819	-0.766392	0.0357235	AT2G40530	transmembrane protein
AT2G40750	0.0600997	0.999892	0.204791	0.956711	0.806709	6.37605e-09	WRKY54	WRKY DNA-binding protein 54
AT2G46400	0.387509	0.999892	0.165219	0.98063	2.08188	2.3254e-41	WRKY46	WRKY DNA-binding protein 46
AT2G47190	0.352917	0.999892	-0.131088	0.999183	1.03116	0.00426125	MYB2	myb domain protein 2
AT3G04290	-1.27144	0	0.638377	0.999183	-1.14016	0.0287187	LTL1	Li-tolerant lipase 1
AT3G11820	0.284139	0.999892	0.307716	0.2823	0.753994	9.42071e-05	SYP121	syntaxin of plants 121
AT3G22231	0.227449	0.999892	0.0728511	0.999183	0.866634	6.93073e-13	PCC1	PATHOGEN AND CIRCADIAN CONTROLLED 1
AT3G45860	-0.218668	0.999892	0.271003	0.959806	0.831099	0.000502601	CRK4	cysteine-rich RLK (RECEPTOR-like protein kinase) 4
AT3G48090	0.197239	0.999892	0.198092	0.952665	1.49166	1.3476e-22	EDS1	enhanced disease susceptibility 1
AT3G50480	0.23882	0.999892	0.39701	0.183192	1.57748	1.44641e-29	HR4	homolog of RPW8 4
AT3G50930	0.240339	0.999892	0.410239	0.517841	1.00865	0.00016584	BCS1	cytochrome BC1 synthesis
AT3G51430	0.384509	0.999892	0.27031	0.891695	0.780593	5.20755e-07	YLS2	YELLOW-LEAF-SPECIFIC GENE 2
AT3G51440	0.365697	0.999892	0.303646	0.982718	1.33317	1.66115e-10	AT3G51440	Calcium-dependent phosphotriesterase superfamily protein
AT3G52400	0.141383	0.999892	0.691086	0.0499362	1.24014	5.3204e-17	SYP122	syntaxin of plants 122
AT3G52430	0.0815862	0.999892	0.108492	0.999183	1.24318	2.22479e-19	PAD4	PHYTOALEXIN DEFICIENT 4
AT3G55730	-0.0648072	0.999892	-0.0353938	0.999183	0.598959	0.00199873	MYB109	myb domain protein 109
AT3G56400	0.239132	0.999892	0.365353	7.6428e-08	1.75228	2.95182e-24	WRKY70	WRKY DNA-binding protein 70
AT3G61190	0.0877493	0.999892	-0.116899	0.999183	1.94389	1.21405e-10	BAP1	BON association protein 1
AT3G61260	-0.0872237	0.999892	0.568628	0.0456429	-0.0534849	0.711371	REM1.2	Remorin family protein
AT4G03450	0.310023	0.999892	0.610392	0.0174234	1.8271	7.79913e-18	AT4G03450	Ankyrin repeat family protein
AT4G04695	0.0263564	0.999892	-0.139666	0.975322	0.974036	3.64867e-14	CPK31	calcium-dependent protein kinase 31
AT4G09460	-0.10911	0.999892	0.305742	0.88694	0.746926	2.02662e-09	MYB6	myb domain protein 6
AT4G10500	0.171676	0.999892	0.149672	0.999183	2.39236	1.55955e-19	AT4G10500	2-oxoglutarate (2OG) and Fe(II)-dependent oxygenase superfamily protein
AT4G14400	-0.0450156	0.999892	-0.45209	0.00374954	0.621897	1.4512e-07	ACD6	ACCELERATED CELL DEATH 6
AT4G23130	-0.00562196	0.999892	0.0613635	0.999183	1.14319	1.69764e-12	CRK5	cysteine-rich RLK (RECEPTOR-like protein kinase) 5
AT4G23170	0.147571	0.999892	-0.0591542	0.999183	0.876693	2.78026e-10	EP1/CRK9	receptor-like protein kinase-related family protein
AT4G23270	0.0496378	0.999892	0.0715135	0.999183	0.567044	2.09521e-09	CRK19	cysteine-rich RLK (RECEPTOR-like protein kinase) 19
AT4G23810	-0.25263	0.999892	0.589721	0.349169	1.63383	6.75995e-19	WRKY53	WRKY family transcription factor
AT4G31800	0.487243	0.999892	0.995882	0.000614896	1.18394	3.13922e-10	WRKY18	WRKY DNA-binding protein 18
AT4G37610	-0.169926	0.999892	-0.177294	0.999183	0.761966	0.00928328	BT5	BTB and TAZ domain protein 5
AT4G39030	0.439768	0.999892	0.309175	0.728764	1.52315	3.53781e-26	EDS5	ENHANCED DISEASE SUSCEPTIBILITY 5
AT5G01900	0.635058	0.999892	0.386939	0.976602	2.3739	4.6995e-45	WRKY62	WRKY DNA-binding protein 62
AT5G03350	0.412341	0.999892	-0.107591	0.999183	2.07957	4.29694e-39	AT5G03350	Legume lectin family protein
AT5G05190	0.0096512	0.999892	0.453314	0.249393	0.649577	5.13037e-07	AT5G05190	hypothetical protein (DUF3133)
AT5G06320	0.140874	0.999892	0.307295	0.522969	1.54676	9.15344e-31	NHL3	NDR1/HIN1-like 3
AT5G06960	0.0506363	0.999892	0.0154733	0.999183	0.500584	1.00713e-06	OBF5	OCS-element binding factor 5
AT5G08760	-0.0631587	0.999892	0.0311065	0.999183	1.46228	8.25793e-56	AT5G08760	transmembrane protein
AT5G08790	0.337066	0.999892	-0.0666902	0.999183	0.767704	1.5891e-05	ATAF2	NAC (No Apical Meristem) domain transcriptional regulator superfamily protein
AT5G13320	0.449014	0.999892	0.521725	0.146151	2.465	1.47575e-32	PBS3	AVRPPHB SUSCEPTIBLE 3
AT5G13330	0.385998	0.999892	-0.115594	0.999183	0.798863	0.00390694	Rap2.6L	related to AP2 6l
AT5G22570	0.510561	0.999892	0.166811	0.999183	2.37617	6.66961e-90	WRKY38	WRKY DNA-binding protein 38
AT5G24530	0.054433	0.999892	-0.0117445	0.999183	1.52198	4.67907e-20	DMR6	DOWNY MILDEW RESISTANT 6
AT5G44568	0.0944876	0.999892	0.0676029	0.999183	1.75357	3.35571e-16	AT5G44568	transmembrane protein
AT5G46050	0.01794	0.999892	0.534486	0.843087	2.04583	5.59384e-59	PTR3	peptide transporter 3
AT5G49570	0.119592	0.999892	0.0434559	0.999183	0.8185	1.48581e-12	PNG1	peptide-N-glycanase 1
AT5G54230	0.00404725	0.999892	-1.24414	0.882899	1.93366	0.0439699	MYB49	myb domain protein 49
AT5G54610	0.176052	0.999892	-0.0974801	0.98063	1.55485	1.34346e-49	ANK	ankyrin
AT5G67300	0.163349	0.999892	1.15023	0.000301521	-0.362698	0.0629834	MYBR1	myb domain protein r1
AT5G67480	0.10839	0.999892	0.739083	0.00189442	-0.447075	0.00104356	BT4	BTB and TAZ domain protein 4

## Sheet: HR
Supplementary Table 6. Differentially expressed genes (DEGs) involved in salicylic acid pathway (SA), hypersensitive response (HR), cell death and reactive oxygen species (ROS), identified in Arabidopsis thaliana plants infested with CiLV-C viruliferous Brevipalpus yothersi mites at 6 hours after infestation (hai), 2 days after infestation (dai) and 6 dai. FC: fold-change, FDR: False Discovery Ra…
TAIR Locus	6 hai		2 dai		6 dai		Gene symbol	Gene description
	log2FC	FDR	log2FC	FDR	log2FC	FDR
AT1G08450	0.0355933	0.999892	0.0556594	0.999183	1.32524	3.37858e-30	CRT3	calreticulin 3
AT1G14780	-0.103976	0.999892	0.0782985	0.999183	0.709969	0.00446812	AT1G14780	MAC/Perforin domain-containing protein
AT1G19250	1.39104	0.999892	0.107859	0.999183	2.02969	4.34441e-08	FMO1	flavin-dependent monooxygenase 1
AT1G29690	0.0708383	0.999892	0.380513	0.532186	0.678313	0.000217384	CAD1	constitutively activated cell death 1
AT1G33560	0.19124	0.999892	0.364142	0.697671	0.987188	1.39427e-14	ADR1	ACTIVATED DISEASE RESISTANCE 1
AT1G51660	0.334758	0.999892	0.244955	0.170753	0.538482	0.00446192	MKK4	mitogen-activated protein kinase kinase 4
AT1G64280	0.0233675	0.999892	0.0312164	0.999183	0.674602	2.23659e-13	NPR1	NONEXPRESSER OF PR GENES 1
AT1G73805	0.31922	0.999892	0.485719	0.262415	1.99925	7.53671e-41	SARD1	SAR Deficient 1
AT2G01180	-0.0438401	0.999892	0.648381	0.0687968	0.670148	0.000233943	PAP1	phosphatidic acid phosphatase 1
AT2G26560	0.124089	0.999892	1.07251	1.16346e-06	-0.0173021	0.979449	PLA2A	phospholipase A 2A
AT2G47130	0.0693709	0.999892	-0.00662962	0.999183	1.25096	5.56409e-24	SDR3	short-chain dehydrogenase/reductase 2
AT3G12500	0.0896252	0.999892	0.946574	0.0175497	-0.835821	0.00128342	HCHIB	basic chitinase
AT3G20600	-0.00896744	0.999892	-0.225232	0.906354	0.727325	0.000127396	NDR1	non race-specific disease resistance 1
AT3G21220	0.244056	0.999892	-0.00910209	0.999183	0.87241	4.03353e-14	MKK5	MAP kinase kinase 5
AT3G45640	0.0960347	0.999892	0.560314	0.00068578	-0.0108986	0.965476	MPK3	mitogen-activated protein kinase 3
AT3G48090	0.197239	0.999892	0.198092	0.952665	1.49166	1.3476e-22	EDS1	enhanced disease susceptibility 1
AT3G50460	0.25818	0.999892	0.0417105	0	2.90403	0.0459175	HR2	homolog of RPW8 2
AT3G50470	0.147024	0.999892	0.536459	0.136724	1.19664	4.37299e-13	HR3	homolog of RPW8 3
AT3G50480	0.23882	0.999892	0.39701	0.183192	1.57748	1.44641e-29	HR4	homolog of RPW8 4
AT3G50930	0.240339	0.999892	0.410239	0.517841	1.00865	0.00016584	BCS1	cytochrome BC1 synthesis
AT3G52430	0.0815862	0.999892	0.108492	0.999183	1.24318	2.22479e-19	PAD4	PHYTOALEXIN DEFICIENT 4
AT3G54420	0.402021	0.999892	0.0513557	0.999183	0.558893	0.00704324	EP3	homolog of carrot EP3-3 chitinase
AT4G03110	-0.012223	0.999892	1.07906	5.11724e-05	0.333292	0.0258654	RBP-DR1	RNA-binding protein-defense related 1
AT4G12720	0.468416	0.999892	0.582873	0.0104932	0.886025	1.5894e-06	NUDT7	MutT/nudix family protein
AT4G23210	0.482262	0.999892	0.366327	0.786742	2.13394	4.56602e-61	CRK13	cysteine-rich RLK (RECEPTOR-like protein kinase) 13
AT4G37980	0.23163	0.999892	-0.153115	0.956248	-0.60012	0.0443281	ELI3-1	elicitor-activated gene 3-1
AT5G13320	0.449014	0.999892	0.521725	0.146151	2.465	1.47575e-32	PBS3	AVRPPHB SUSCEPTIBLE 3
AT5G20480	0.00052085	0.999892	-0.24199	0.767287	0.583076	0.000110824	EFR	EF-TU receptor

## Sheet: Cell death
Supplementary Table 6. Differentially expressed genes (DEGs) involved in salicylic acid pathway (SA), hypersensitive response (HR), cell death and reactive oxygen species (ROS), identified in Arabidopsis thaliana plants infested with CiLV-C viruliferous Brevipalpus yothersi mites at 6 hours after infestation (hai), 2 days after infestation (dai) and 6 dai. FC: fold-change, FDR: False Discovery Ra…
TAIR Locus	6 hai		2 dai		6 dai		Gene symbol	Gene description
	log2FC	FDR	log2FC	FDR	log2FC	FDR
AT1G08450	0.0355933	0.999892	0.0556594	0.999183	1.32524	3.37858e-30	CRT3	calreticulin 3
AT1G11310	-0.00108923	0.999892	0.0659231	0.999183	0.833161	8.89146e-16	MLO2	MILDEW RESISTANCE LOCUS O 2
AT1G14780	-0.103976	0.999892	0.0782985	0.999183	0.709969	0.00446812	AT1G14780	MAC/Perforin domain-containing protein
AT1G19250	1.39104	0.999892	0.107859	0.999183	2.02969	4.34441e-08	FMO1	flavin-dependent monooxygenase 1
AT1G29690	0.0708383	0.999892	0.380513	0.532186	0.678313	0.000217384	CAD1	constitutively activated cell death 1
AT1G32230	-0.0141199	0.999892	-0.00911202	0.999183	0.536734	3.87111e-15	RCD1	RADICAL-INDUCED CELL DEATH1
AT1G33560	0.19124	0.999892	0.364142	0.697671	0.987188	1.39427e-14	ADR1	ACTIVATED DISEASE RESISTANCE 1
AT1G51660	0.334758	0.999892	0.244955	0.170753	0.538482	0.00446192	MKK4	mitogen-activated protein kinase kinase 4
AT1G55490	-0.0187406	0.999892	-0.0596202	0.999183	-0.925611	1.02798e-15	CPN60B	chaperonin 60 beta
AT1G61560	0.289891	0.999892	0.265052	0.870573	0.711588	0.000359146	MLO6	MILDEW RESISTANCE LOCUS O 6
AT1G64280	0.0233675	0.999892	0.0312164	0.999183	0.674602	2.23659e-13	NPR1	NONEXPRESSER OF PR GENES 1
AT1G73805	0.31922	0.999892	0.485719	0.262415	1.99925	7.53671e-41	SARD1	SAR Deficient 1
AT2G01180	-0.0438401	0.999892	0.648381	0.0687968	0.670148	0.000233943	PAP1	phosphatidic acid phosphatase 1
AT2G13790	0.21195	0.999892	0.141358	0.955898	1.41317	2.2953e-26	SERK4	somatic embryogenesis receptor-like kinase 4
AT2G19860	-0.181178	0.999892	-0.0921841	0.999183	-0.731545	4.9716e-06	HXK2	hexokinase 2
AT2G26300	0.0433572	0.999892	0.0224068	0.999183	0.534478	4.83868e-10	GP ALPHA 1	G protein alpha subunit 1
AT2G26560	0.124089	0.999892	1.07251	1.16346e-06	-0.0173021	0.979449	PLA2A	phospholipase A 2A
AT2G47130	0.0693709	0.999892	-0.00662962	0.999183	1.25096	5.56409e-24	SDR3	short-chain dehydrogenase/reductase 2
AT3G12500	0.0896252	0.999892	0.946574	0.0175497	-0.835821	0.00128342	HCHIB	basic chitinase
AT3G13610	-0.373723	0.999892	-0.0304889	0.999183	3.09045	1.60916e-25	AT3G13610	2-oxoglutarate (2OG) and Fe(II)-dependent oxygenase superfamily protein
AT3G20600	-0.00896744	0.999892	-0.225232	0.906354	0.727325	0.000127396	NDR1	non race-specific disease resistance 1
AT3G21220	0.244056	0.999892	-0.00910209	0.999183	0.87241	4.03353e-14	MKK5	MAP kinase kinase 5
AT3G45290	0.111258	0.999892	0.185883	0.996361	1.43509	2.03772e-09	MLO3	MILDEW RESISTANCE LOCUS O 3
AT3G45640	0.0960347	0.999892	0.560314	0.00068578	-0.0108986	0.965476	MPK3	mitogen-activated protein kinase 3
AT3G45860	-0.218668	0.999892	0.271003	0.959806	0.831099	0.000502601	CRK4	cysteine-rich RLK (RECEPTOR-like protein kinase) 4
AT3G48090	0.197239	0.999892	0.198092	0.952665	1.49166	1.3476e-22	EDS1	enhanced disease susceptibility 1
AT3G50460	0.25818	0.999892	0.0417105	0	2.90403	0.0459175	HR2	homolog of RPW8 2
AT3G50470	0.147024	0.999892	0.536459	0.136724	1.19664	4.37299e-13	HR3	homolog of RPW8 3
AT3G50480	0.23882	0.999892	0.39701	0.183192	1.57748	1.44641e-29	HR4	homolog of RPW8 4
AT3G50930	0.240339	0.999892	0.410239	0.517841	1.00865	0.00016584	BCS1	cytochrome BC1 synthesis
AT3G52430	0.0815862	0.999892	0.108492	0.999183	1.24318	2.22479e-19	PAD4	PHYTOALEXIN DEFICIENT 4
AT3G54420	0.402021	0.999892	0.0513557	0.999183	0.558893	0.00704324	EP3	homolog of carrot EP3-3 chitinase
AT4G03110	-0.012223	0.999892	1.07906	5.11724e-05	0.333292	0.0258654	RBP-DR1	RNA-binding protein-defense related 1
AT4G12720	0.468416	0.999892	0.582873	0.0104932	0.886025	1.5894e-06	NUDT7	MutT/nudix family protein
AT4G14400	-0.0450156	0.999892	-0.45209	0.00374954	0.621897	1.4512e-07	ACD6	ACCELERATED CELL DEATH 6
AT4G23130	-0.00562196	0.999892	0.0613635	0.999183	1.14319	1.69764e-12	CRK5	cysteine-rich RLK (RECEPTOR-like protein kinase) 5
AT4G23170	0.147571	0.999892	-0.0591542	0.999183	0.876693	2.78026e-10	EP1/CRK9	receptor-like protein kinase-related family protein
AT4G23210	0.482262	0.999892	0.366327	0.786742	2.13394	4.56602e-61	CRK13	cysteine-rich RLK (RECEPTOR-like protein kinase) 13
AT4G33430	0.162822	0.999892	0.0735946	0.999183	0.634438	2.82718e-12	BAK1	BRI1-associated receptor kinase
AT4G37980	0.23163	0.999892	-0.153115	0.956248	-0.60012	0.0443281	ELI3-1	elicitor-activated gene 3-1
AT5G10380	-0.101569	0.999892	0.100067	0.999183	1.26759	4.90194e-17	RING1	RING/U-box superfamily protein
AT5G12080	0.0193186	0.999892	-0.209321	0.970164	-0.705008	0.00136983	MSL10	mechanosensitive channel of small conductance-like 10
AT5G13320	0.449014	0.999892	0.521725	0.146151	2.465	1.47575e-32	PBS3	AVRPPHB SUSCEPTIBLE 3
AT5G20480	0.00052085	0.999892	-0.24199	0.767287	0.583076	0.000110824	EFR	EF-TU receptor

## Sheet: ROS
Supplementary Table 6. Differentially expressed genes (DEGs) involved in salicylic acid pathway (SA), hypersensitive response (HR), cell death and reactive oxygen species (ROS), identified in Arabidopsis thaliana plants infested with CiLV-C viruliferous Brevipalpus yothersi mites at 6 hours after infestation (hai), 2 days after infestation (dai) and 6 dai. FC: fold-change, FDR: False Discovery Ra…
TAIR Locus	6 hai		2 dai		6 dai		Gene symbol	Gene description
	log2FC	FDR	log2FC	FDR	log2FC	FDR
AT1G08830	-0.0438427	0.999892	0.36299	0.0235051	0.588557	1.97772e-06	CSD1	copper/zinc superoxide dismutase 1
AT1G15520	0.144219	0.999892	0.631287	0.159338	1.32815	0.00271207	ABCG40	ATP-binding cassette G40
AT1G20630	0.31974	0.999892	0.0156426	0.999183	0.71691	0.00159119	CAT1	catalase 1
AT1G32230	-0.0141199	0.999892	-0.00911202	0.999183	0.536734	3.87111e-15	RCD1	RADICAL-INDUCED CELL DEATH1
AT1G35580	0.090435	0.999892	0.0920956	0.999183	0.674126	1.27461e-09	CINV1	cytosolic invertase 1
AT1G56650	-0.145483	0.999892	-0.619516	0.327602	-1.88641	0.0419442	PAP1	production of anthocyanin pigment 1
AT1G70520	0.00407567	0.999892	0.347905	0.510407	0.717535	6.05756e-18	CRK2	cysteine-rich RLK (RECEPTOR-like protein kinase) 2
AT1G77490	-0.0285139	0.999892	-0.0219108	0.999183	-0.695929	1.0431e-06	TAPX	thylakoidal ascorbate peroxidase
AT2G26150	0.360841	0.999892	-0.546121	0.954228	1.23207	0.0331104	HSFA2	heat shock transcription factor A2
AT2G28160	-0.0133783	0.999892	0.357395	0.840625	0.67362	0.0363017	FRU	FER-like regulator of iron uptake
AT2G37860	-0.213268	0.999892	-0.220346	0.902167	-0.687163	3.6215e-07	LCD1	LOWER CELL DENSITY 1
AT2G40750	0.0600997	0.999892	0.204791	0.956711	0.806709	6.37605e-09	WRKY54	WRKY DNA-binding protein 54
AT2G47180	0.681663	0.999892	0.370666	0.999183	0.629215	0.0401889	GolS1	galactinol synthase 1
AT3G02840	0.342136	0.999892	-0.0493752	0.999183	1.19585	5.81507e-06	AT3G02840	ARM repeat superfamily protein
AT3G10930	0.201111	0.999892	0.191977	0.999183	1.51565	4.51236e-12	AT3G10930	hypothetical protein
AT3G10985	0.156175	0.999892	0.414483	0.229483	0.725267	5.85325e-11	SAG20	senescence associated gene 20
AT3G13610	-0.373723	0.999892	-0.0304889	0.999183	3.09045	1.60916e-25	AT3G13610	2-oxoglutarate (2OG) and Fe(II)-dependent oxygenase superfamily protein
AT3G28580	0.389701	0.999892	0.546706	0.321555	1.3837	5.04096e-10	AT3G28580	P-loop containing nucleoside triphosphate hydrolases superfamily protein
AT3G46230	-0.340579	0.999892	-1.27462	0.922067	1.60052	0.00941953	HSP17.4	heat shock protein 17.4
AT3G47450	-0.110964	0.999892	-0.0885639	0.998635	-0.59906	1.14845e-12	NOA1	NO ASSOCIATED 1
AT3G48090	0.197239	0.999892	0.198092	0.952665	1.49166	1.3476e-22	EDS1	enhanced disease susceptibility 1
AT3G56400	0.239132	0.999892	0.365353	7.6428e-08	1.75228	2.95182e-24	WRKY70	WRKY DNA-binding protein 70
AT4G02380	0.770733	0.999892	-0.114718	0.999183	0.818525	3.87214e-05	SAG21	senescence-associated gene 21
AT4G09010	-0.123445	0.999892	0.0096545	0.999183	-0.643045	5.19878e-08	TL29	thylakoid lumen 29
AT4G11170	0.543353	0.999892	0.245905	0.999183	1.97897	1.04389e-10	AT4G11170	Disease resistance protein (TIR-NBS-LRR class) family
AT4G12720	0.468416	0.999892	0.582873	0.0104932	0.886025	1.5894e-06	NUDT7	MutT/nudix family protein
AT4G18880	-0.098006	0.999892	0.205649	0.959741	0.704755	2.55392e-07	HSF A4A	heat shock transcription factor A4A
AT4G21870	0.0206183	0.999892	0.252499	0.999183	-0.787621	2.00004e-05	AT4G21870	HSP20-like chaperones superfamily protein
AT4G23140	-0.0922598	0.999892	-0.115095	0.999183	1.62924	1.40227e-11	CRK6	cysteine-rich RLK (RECEPTOR-like protein kinase) 6
AT4G23150	0.0758498	0.999892	0.518307	0.65247	1.91065	1.52651e-18	CRK7	cysteine-rich RLK (RECEPTOR-like protein kinase) 7
AT4G23810	-0.25263	0.999892	0.589721	0.349169	1.63383	6.75995e-19	WRKY53	WRKY family transcription factor
AT4G26070	0.0854216	0.999892	-0.0936895	0.996361	0.942209	1.45194e-12	MEK1	MAP kinase/ ERK kinase 1
AT4G37610	-0.169926	0.999892	-0.177294	0.999183	0.761966	0.00928328	BT5	BTB and TAZ domain protein 5
AT5G05300	-0.097613	0.999892	0.40131	0.891695	1.63832	3.0585e-08	AT5G05300	hypothetical protein
AT5G12030	0.236836	0.999892	-0.952608	0.999183	1.5901	0.041494	HSP17.6A	heat shock protein 17.6A
AT5G12080	0.0193186	0.999892	-0.209321	0.970164	-0.705008	0.00136983	MSL10	mechanosensitive channel of small conductance-like 10
AT5G23310	-0.138345	0.999892	-0.314454	0.349169	-0.630516	3.79465e-07	FSD3	Fe superoxide dismutase 3
AT5G37770	-0.377428	0.999892	0.959253	0.0195538	-0.215108	0.296563	TCH2	TOUCH 2
AT5G39610	0.503567	0.999892	-0.448827	0.999183	0.82739	0.0111447	NAC6	NAC domain containing protein 6
AT5G42380	0.513216	0.999892	-0.0440196	0.999183	1.61417	1.08425e-05	CML37	calmodulin like 37
AT5G46350	0.327277	0.999892	0.0510985	0.999183	0.860532	0.000121978	WRKY8	WRKY DNA-binding protein 8
AT5G49570	0.119592	0.999892	0.0434559	0.999183	0.8185	1.48581e-12	PNG1	peptide-N-glycanase 1
AT5G58940	0.0952925	0.999892	0.246395	0.589957	1.01212	6.15063e-07	CRCK1	calmodulin-binding receptor-like cytoplasmic kinase 1
AT5G63310	0.0295658	0.999892	-0.028813	0.999183	-0.767322	9.8252e-09	NDPK2	nucleoside diphosphate kinase 2
AT5G67480	0.10839	0.999892	0.739083	0.00189442	-0.447075	0.00104356	BT4	BTB and TAZ domain protein 4
