# Supplementary material for: Plant Immune System Activation Upon Citrus Leprosis Virus C Infection Is Mimicked by the Ectopic Expression of the P61 Viral Protein
Source: Front Plant Sci. 2020 Aug 7;11:1188. doi: 10.3389/fpls.2020.01188 (PMC7427430; doi:10.3389/fpls.2020.01188)
Supplement: Supplementary file 9 [file Table_7.xlsx]

## Sheet: ER stress
Supplementary Table 7. Differentially expressed genes (DEGs) involved in endoplasmic reticulum (ER) stress and unfolded protein response (UPR), identified in Arabidopsis thaliana plants infested with CiLV-C. viruliferous Brevipalpus yothersi mites at 6 hours after infestation (hai), 2 days after infestation (dai) and 6 dai. FC: fold-change, FDR: False Discovery Rate-corrected p-values. Gene symbo…
TAIR Locus	6 hai		2 dai		6 dai		Gene symbol	Gene description
	log2FC	FDR	log2FC	FDR	log2FC	FDR
AT1G08450	0.0355933	0.999892	0.0556594	0.999183	1.32524	3.37858e-30	CRT3	calreticulin 3
AT1G09080	0.0582792	0.999892	0.0343938	0.999183	2.80932	2.59241e-18	BIP3	Heat shock protein 70 (Hsp 70) family protein
AT1G04980	0.252424	0.999892	-0.00822842	0.999183	0.616992	8.32122e-05	PDIL2-2	PDI-like 2-2
AT1G09210	0.154548	0.999892	-0.0920853	0.998635	0.632724	0.000224752	CRT1b	calreticulin 1b
AT1G14360	0.22206	0.999892	-0.0561389	0.999183	0.695126	4.94717e-05	UTR3	UDP-galactose transporter 3
AT1G21750	0.110382	0.999892	-0.101667	0.972985	0.58997	0.00017597	PDIL1-1	PDI-like 1-1
AT1G27330	0.121333	0.999892	-0.0219614	0.999183	0.639641	8.5087e-10	AT1G27330	Ribosome associated membrane protein RAMP4
AT1G42990	0.162588	0.999892	0.155374	0.936745	0.674514	2.42113e-07	BZIP60	basic region/leucine zipper motif 60
AT1G77510	0.174648	0.999892	-0.146523	0.952405	0.92921	3.56686e-07	PDIL1-2	PDI-like 1-2
AT2G02810	0.141242	0.999892	-0.0101793	0.999183	0.937602	7.5649e-08	UTR1	UDP-galactose transporter 1
AT2G29070	0.12013	0.999892	0.145931	0.998635	0.64976	1.17247e-07	UFD1	Ubiquitin fusion degradation family protein
AT3G53230	0.151043	0.999892	-0.121731	0.999183	1.11692	1.31308e-06	CDC48B	Cell division cycle 48B
AT3G54960	0.00729877	0.999892	0.00337843	0.999183	0.920894	6.3987e-09	PDIL1-3	PDI-like 1-3
AT4G27470	-0.0218744	0.999892	-0.106179	0.999183	0.685101	1.39305e-09	RMA3	RING membrane-anchor 3
AT5G42020	0.217786	0.999892	-0.225284	0.657076	1.03074	1.09749e-08	BIP2	Heat shock protein 70 (Hsp 70) family protein
AT5G47120	0.132988	0.999892	-0.0061166	0.999183	0.693858	5.52488e-10	BI1	BAX inhibitor 1
AT5G61790	0.172225	0.999892	-0.108047	0.999183	0.736712	5.57647e-05	CNX1	calnexin 1

## Sheet: UPR
Supplementary Table 7. Differentially expressed genes (DEGs) involved in endoplasmic reticulum (ER) stress and unfolded protein response (UPR), identified in Arabidopsis thaliana plants infested with CiLV-C. viruliferous Brevipalpus yothersi mites at 6 hours after infestation (hai), 2 days after infestation (dai) and 6 dai. FC: fold-change, FDR: False Discovery Rate-corrected p-values. Gene symbo…
TAIR Locus	6 hai		2 dai		6 dai		Gene symbol	Gene description
	log2FC	FDR	log2FC	FDR	log2FC	FDR
AT1G08450	0.0355933	0.999892	0.0556594	0.999183	1.32524	3.37858e-30	CRT3	calreticulin 3
AT1G09080	0.0582792	0.999892	0.0343938	0.999183	2.80932	2.59241e-18	BIP3	Heat shock protein 70 (Hsp 70) family protein
AT1G09210	0.154548	0.999892	-0.0920853	0.998635	0.632724	0.000224752	CRT1b	calreticulin 1b
AT1G14360	0.22206	0.999892	-0.0561389	0.999183	0.695126	4.94717e-05	UTR3	UDP-galactose transporter 3
AT1G27330	0.121333	0.999892	-0.0219614	0.999183	0.639641	8.5087e-10	AT1G27330	Ribosome associated membrane protein RAMP4
AT1G42990	0.162588	0.999892	0.155374	0.936745	0.674514	2.42113e-07	BZIP60	basic region/leucine zipper motif 60
AT2G02810	0.141242	0.999892	-0.0101793	0.999183	0.937602	7.5649e-08	UTR1	UDP-galactose transporter 1
AT5G42020	0.217786	0.999892	-0.225284	0.657076	1.03074	1.09749e-08	BIP2	Heat shock protein 70 (Hsp 70) family protein
AT5G61790	0.172225	0.999892	-0.108047	0.999183	0.736712	5.57647e-05	CNX1	calnexin 1
